# Supplementary material for: Characterization of global microRNA expression reveals oncogenic potential of miR-145 in metastatic colorectal cancer
Source: BMC Cancer. 2009 Oct 20;9:374. doi: 10.1186/1471-2407-9-374 (PMC2770572; doi:10.1186/1471-2407-9-374)
Supplement: Additional file 1 — Clinical Sample Characteristics. Characteristics of CRC clinical samples used in the study. [file 1471-2407-9-374-S1.XLS]

## Sheet: final table
AB Assay ID	Target Sequence	Assay Name
000377	UGAGGUAGUAGGUUGUAUAGUU	hsa-let-7a
000378	UGAGGUAGUAGGUUGUGUGGUU	hsa-let-7b
000380	AGAGGUAGUAGGUUGCAUAGU	hsa-let-7d
000381	UGAGGUAGGAGGUUGUAUAGU	hsa-let-7e
000383	UGAGGUAGUAGUUUGUACAGU	hsa-let-7g
000384	UGAGGUAGUAGUUUGUGCUGU	hsa-let-7i
000437	AACCCGUAGAUCCGAACUUGUG	hsa-miR-100
000438	UACAGUACUGUGAUAACUGAAG	hsa-miR-101
002253	UACAGUACUGUGAUAACUGAA	hsa-miR-101
000439	AGCAGCAUUGUACAGGGCUAUGA	hsa-miR-103
000441	UCAAAUGCUCAGACUCCUGU	hsa-miR-105
000578	AAAAGUGCUUACAGUGCAGGUAGC	hsa-miR-106a
000442	UAAAGUGCUGACAGUGCAGAU	hsa-miR-106b
000443	AGCAGCAUUGUACAGGGCUAUCA	hsa-miR-107
000387	UACCCUGUAGAUCCGAAUUUGUG	hsa-miR-10a
000388	UACCCUGUAGAACCGAAUUUGU	hsa-miR-10b
000445	UGGAGUGUGACAAUGGUGUUUGU	hsa-miR-122a
000446	UUAAGGCACGCGGUGAAUGCCA	hsa-miR-124a
000448	UCCCUGAGACCCUUUAACCUGUG	hsa-miR-125a
000449	UCCCUGAGACCCUAACUUGUGA	hsa-miR-125b
000450	UCGUACCGUGAGUAAUAAUGC	hsa-miR-126
000452	UCGGAUCCGUCUGAGCUUGGCU	hsa-miR-127
000453	UCACAGUGAACCGGUCUCUUUU	hsa-miR-128a
000589	UCACAGUGAACCGGUCUCUUUC	hsa-miR-128b
000590	CUUUUUGCGGUCUGGGCUUGC	hsa-miR-129
000454	CAGUGCAAUGUUAAAAGGGCAU	hsa-miR-130a
000456	CAGUGCAAUGAUGAAAGGGCAU	hsa-miR-130b
000457	UAACAGUCUACAGCCAUGGUCG	hsa-miR-132
000458	UUGGUCCCCUUCAACCAGCUGU	hsa-miR-133a
000591	UUGGUCCCCUUCAACCAGCUA	hsa-miR-133b
000459	UGUGACUGGUUGACCAGAGGG	hsa-miR-134
000460	UAUGGCUUUUUAUUCCUAUGUGA	hsa-miR-135a
000461	UAUGGCUUUUCAUUCCUAUGUG	hsa-miR-135b
000592	ACUCCAUUUGUUUUGAUGAUGGA	hsa-miR-136
000593	UAUUGCUUAAGAAUACGCGUAG	hsa-miR-137
000594	AGCUGGUGUUGUGAAUC	hsa-miR-138
001096	UCUACAGUGCACGUGUCU	hsa-miR-139
000462	AGUGGUUUUACCCUAUGGUAG	hsa-miR-140
000463	UAACACUGUCUGGUAAAGAUGG	hsa-miR-141
000464	UGUAGUGUUUCCUACUUUAUGGA	hsa-miR-142-3p
000465	CAUAAAGUAGAAAGCACUAC	hsa-miR-142-5p
000466	UGAGAUGAAGCACUGUAGCUCA	hsa-miR-143
000467	GUCCAGUUUUCCCAGGAAUCCCUU	hsa-miR-145
000469	GUGUGUGGAAAUGCUUCUGC	hsa-miR-147
000470	UCAGUGCACUACAGAACUUUGU	hsa-miR-148a
000471	UCAGUGCAUCACAGAACUUUGU	hsa-miR-148b
000472	UCUGGCUCCGUGUCUUCACUCC	hsa-miR-149
000473	UCUCCCAACCCUUGUACCAGUG	hsa-miR-150
000596	ACUAGACUGAAGCUCCUUGAGG	hsa-miR-151
000474	UCAGUGCAUGACAGAACUUGGG	hsa-miR-152
000475	UCAGUGCAUGACAGAACUUGG	hsa-miR-152
000476	UUGCAUAGUCACAAAAGUGA	hsa-miR-153
000477	UAGGUUAUCCGUGUUGCCUUCG	hsa-miR-154
000479	UUAAUGCUAAUCGUGAUAGGGG	hsa-miR-155
000389	UAGCAGCACAUAAUGGUUUGUG	hsa-miR-15a
000390	UAGCAGCACAUCAUGGUUUACA	hsa-miR-15b
000391	UAGCAGCACGUAAAUAUUGGCG	hsa-miR-16
000392	ACUGCAGUGAAGGCACUUGU	hsa-miR-17-3p
000393	CAAAGUGCUUACAGUGCAGGUAGU	hsa-miR-17-5p
000480	AACAUUCAACGCUGUCGGUGAGU	hsa-miR-181a
001098	AACAUUCAUUGCUGUCGGUGGG	hsa-miR-181b
000482	AACAUUCAACCUGUCGGUGAGU	hsa-miR-181c
000597	UUUGGCAAUGGUAGAACUCACA	hsa-miR-182
000484	UAUGGCACUGGUAGAAUUCACUG	hsa-miR-183
000485	UGGACGGAGAACUGAUAAGGGU	hsa-miR-184
000598	UGGAGAGAAAGGCAGUUC	hsa-miR-185
000486	CAAAGAAUUCUCCUUUUGGGCUU	hsa-miR-186
000487	UCGUGUCUUGUGUUGCAGCCG	hsa-miR-187
001008	CAUCCCUUGCAUGGUGGAGGGU	hsa-miR-188
000488	GUGCCUACUGAGCUGAUAUCAGU	hsa-miR-189
000489	UGAUAUGUUUGAUAUAUUAGGU	hsa-miR-190
000490	CAACGGAAUCCCAAAAGCAGCU	hsa-miR-191
000493	UGUAACAGCAACUCCAUGUGGA	hsa-miR-194
000494	UAGCAGCACAGAAAUAUUGGC	hsa-miR-195
000497	UUCACCACCUUCUCCACCCAGC	hsa-miR-197
000581	GGUCCAGAGGGGAGAUAGG	hsa-miR-198
000498	CCCAGUGUUCAGACUACCUGUUC	hsa-miR-199a
000500	CCCAGUGUUUAGACUAUCUGUUC	hsa-miR-199b
000395	UGUGCAAAUCUAUGCAAAACUGA	hsa-miR-19a
000396	UGUGCAAAUCCAUGCAAAACUGA	hsa-miR-19b
000502	UAACACUGUCUGGUAACGAUGU	hsa-miR-200a
001800	UAAUACUGCCUGGUAAUGAUGAC	hsa-miR-200b
000505	UAAUACUGCCGGGUAAUGAUGG	hsa-miR-200c
000507	GUGAAAUGUUUAGGACCACUAG	hsa-miR-203
000508	UUCCCUUUGUCAUCCUAUGCCU	hsa-miR-204
000509	UCCUUCAUUCCACCGGAGUCUG	hsa-miR-205
000510	UGGAAUGUAAGGAAGUGUGUGG	hsa-miR-206
000511	AUAAGACGAGCAAAAAGCUUGU	hsa-miR-208
000397	UAGCUUAUCAGACUGAUGUUGA	hsa-miR-21
000512	CUGUGCGUGUGACAGCGGCUGA	hsa-miR-210
000514	UUCCCUUUGUCAUCCUUCGCCU	hsa-miR-211
000516	ACCAUCGACCGUUGAUUGUACC	hsa-miR-213
000517	ACAGCAGGCACAGACAGGCAG	hsa-miR-214
000518	AUGACCUAUGAAUUGACAGAC	hsa-miR-215
000519	UAAUCUCAGCUGGCAACUGUG	hsa-miR-216
000520	UACUGCAUCAGGAACUGAUUGGAU	hsa-miR-217
000521	UUGUGCUUGAUCUAACCAUGU	hsa-miR-218
000522	UGAUUGUCCAAACGCAAUUCU	hsa-miR-219
000398	AAGCUGCCAGUUGAAGAACUGU	hsa-miR-22
000523	CCACACCGUAUCUGACACUUU	hsa-miR-220
000524	AGCUACAUUGUCUGCUGGGUUUC	hsa-miR-221
000525	AGCUACAUCUGGCUACUGGGUCUC	hsa-miR-222
000526	UGUCAGUUUGUCAAAUACCCC	hsa-miR-223
000599	CAAGUCACUAGUGGUUCCGUUUA	hsa-miR-224
000399	AUCACAUUGCCAGGGAUUUCC	hsa-miR-23a
000400	AUCACAUUGCCAGGGAUUACC	hsa-miR-23b
000402	UGGCUCAGUUCAGCAGGAACAG	hsa-miR-24
000403	CAUUGCACUUGUCUCGGUCUGA	hsa-miR-25
000404	UUCAAGUAAUCCAGGAUAGGC	hsa-miR-26a
000405	UUCAAGUAAUCCAGGAUAGGCU	hsa-miR-26a
000406	UUCAAGUAAUUCAGGAUAGGUU	hsa-miR-26b
000407	UUCAAGUAAUUCAGGAUAGGU	hsa-miR-26b
000408	UUCACAGUGGCUAAGUUCCGC	hsa-miR-27a
000409	UUCACAGUGGCUAAGUUCUGC	hsa-miR-27b
000411	AAGGAGCUCACAGUCUAUUGAG	hsa-miR-28
000527	AGGGCCCCCCCUCAAUCCUGU	hsa-miR-296
000412	UAGCACCAUCUGAAAUCGGUU	hsa-miR-29a
000413	UAGCACCAUUUGAAAUCAGUGUU	hsa-miR-29b
000415	UAGCACCAUUUGAAAUCGGU	hsa-miR-29c
000587	UAGCACCAUUUGAAAUCGGUUA	hsa-miR-29c
000528	CAGUGCAAUAGUAUUGUCAAAGC	hsa-miR-301
000529	UAAGUGCUUCCAUGUUUUGGUGA	hsa-miR-302a
000531	UAAGUGCUUCCAUGUUUUAGUAG	hsa-miR-302b
000533	UAAGUGCUUCCAUGUUUCAGUGG	hsa-miR-302c
000535	UAAGUGCUUCCAUGUUUGAGUGU	hsa-miR-302d
000416	CUUUCAGUCGGAUGUUUGCAGC	hsa-miR-30a-3p
000602	UGUAAACAUCCUACACUCAGCU	hsa-miR-30b
000419	UGUAAACAUCCUACACUCUCAGC	hsa-miR-30c
000420	UGUAAACAUCCCCGACUGGAAG	hsa-miR-30d
000421	UGUAAACAUCCUUGACUGGA	hsa-miR-30e-5p
001100	GGCAAGAUGCUGGCAUAGCUG	hsa-miR-31
002279	AGGCAAGAUGCUGGCAUAGCU	hsa-miR-31
000423	UAUUGCACAUUACUAAGUUGC	hsa-miR-32
000536	AAAAGCUGGGUUGAGAGGGCGAA	hsa-miR-320
000538	GCACAUUACACGGUCGACCUCU	hsa-miR-323
000579	CCACUGCCCCAGGUGCUGCUGG	hsa-miR-324-3p
000539	CGCAUCCCCUAGGGCAUUGGUGU	hsa-miR-324-5p
000540	CCUAGUAGGUGUCCAGUAAGUGU	hsa-miR-325
000542	CCUCUGGGCCCUUCCUCCAG	hsa-miR-326
000543	CUGGCCCUCUCUGCCCUUCCGU	hsa-miR-328
000424	GUGCAUUGUAGUUGCAUUG	hsa-miR-33
000544	GCAAAGCACACGGCCUGCAGAGA	hsa-miR-330
000545	GCCCCUGGGCCUAUCCUAGAA	hsa-miR-331
000546	UCAAGAGCAAUAACGAAAAAUGU	hsa-miR-335
000547	UCCAGCUCCUAUAUGAUGCCUUU	hsa-miR-337
000548	UCCAGCAUCAGUGAUUUUGUUGA	hsa-miR-338
000549	UCCCUGUCCUCCAGGAGCUCA	hsa-miR-339
000550	UCCGUCUCAGUUACUUUAUAGCC	hsa-miR-340
000551	UCUCACACAGAAAUCGCACCCGUC	hsa-miR-342
000552	UGCUGACUCCUAGUCCAGGGC	hsa-miR-345
000426	UGGCAGUGUCUUAGCUGGUUGU	hsa-miR-34a
000427	UAGGCAGUGUCAUUAGCUGAUUG	hsa-miR-34b
000428	AGGCAGUGUAGUUAGCUGAUUGC	hsa-miR-34c
000555	AAUUGCACUUUAGCAAUGGUGA	hsa-miR-367
000556	ACAUAGAGGAAAUUCCACGUUU	hsa-miR-368
000558	GCCUGCUGGGGUGGAACCUGG	hsa-miR-370
000559	GUGCCGCCAUCUUUUGAGUGU	hsa-miR-371
000560	AAAGUGCUGCGACAUUUGAGCGU	hsa-miR-372
000561	GAAGUGCUUCGAUUUUGGGGUGU	hsa-miR-373
000563	UUAUAAUACAACCUGAUAAGUG	hsa-miR-374
000386	UGGAAGACUAGUGAUUUUGUUG	hsa-miR-7
000583	UCUUUGGUUAUCUAGCUGUAUGA	hsa-miR-9
000430	UAUUGCACUUGUCCCGGCCUG	hsa-miR-92
000432	AAAGUGCUGUUCGUGCAGGUAG	hsa-miR-93
000433	UUCAACGGGUAUUUAUUGAGCA	hsa-miR-95
000434	UUUGGCACUAGCACAUUUUUGC	hsa-miR-96
000577	UGAGGUAGUAAGUUGUAUUGUU	hsa-miR-98
000435	AACCCGUAGAUCCGAUCUUGUG	hsa-miR-99a
000436	CACCCGUAGAACCGACCUUGCG	hsa-miR-99b

## Sheet: used assays
Mature miRNA Sequence (Assay Target)	AB Assay Name
uuuggauugaagggagcucua	ath-miR159a
ucccugagaccucaaguguga	cel-lin-4
uaaggcacgcggugaaugcca	cel-miR-124
uaucacagccagcuuugaugugc	cel-miR-2
ugagguaguagguuguauaguu	hsa-let-7a
ugagguaguagguugugugguu	hsa-let-7b
agagguaguagguugcauagu	hsa-let-7d
ugagguaggagguuguauagu	hsa-let-7e
ugagguaguaguuuguacagu	hsa-let-7g
ugagguaguaguuugugcu	hsa-let-7i
aacccguagauccgaacuugug	hsa-miR-100
uacaguacugugauaacugaag	hsa-miR-101
agcagcauuguacagggcuauga	hsa-miR-103
ucaacaucagucugauaagcua	hsa-miR-104
ucaaaugcucagacuccugu	hsa-miR-105
aaaagugcuuacagugcagguagc	hsa-miR-106a
uaaagugcugacagugcagau	hsa-miR-106b
agcagcauuguacagggcuauca	hsa-miR-107
uacccuguagauccgaauuugug	hsa-miR-10a
uacccuguagaaccgaauuugu	hsa-miR-10b
uggagugugacaaugguguuugu	hsa-miR-122a
uuaaggcacgcggugaaugcca	hsa-miR-124a
uuaaggcacgcggugaaugc	hsa-miR-124b
ucccugagacccuuuaaccugug	hsa-miR-125a
ucccugagacccuaacuuguga	hsa-miR-125b
ucguaccgugaguaauaaugc	hsa-miR-126
ucggauccgucugagcuuggcu	hsa-miR-127
ucacagugaaccggucucuuuu	hsa-miR-128a
ucacagugaaccggucucuuuc	hsa-miR-128b
cuuuuugcggucugggcuugc	hsa-miR-129
cagugcaauguuaaaagggc	hsa-miR-130a
cagugcaaugaugaaagggcau	hsa-miR-130b
uaacagucuacagccauggucg	hsa-miR-132
uugguccccuucaaccagcugu	hsa-miR-133a
uugguccccuucaaccagcua	hsa-miR-133b
ugugacugguugaccagaggg	hsa-miR-134
uauggcuuuuuauuccuauguga	hsa-miR-135a
uauggcuuuucauuccuaugug	hsa-miR-135b
acuccauuuguuuugaugaugga	hsa-miR-136
uauugcuuaagaauacgcguag	hsa-miR-137
agcugguguugugaauc	hsa-miR-138
ucuacagugcacgugucu	hsa-miR-139
agugguuuuacccuaugguag	hsa-miR-140
aacacugucugguaaagaugg	hsa-miR-141
uguaguguuuccuacuuuaugga	hsa-miR-142-3p
cauaaaguagaaagcacuac	hsa-miR-142-5p
ugagaugaagcacuguagcuca	hsa-miR-143
uacaguauagaugauguacuag	hsa-miR-144
guccaguuuucccaggaaucccuu	hsa-miR-145
ugagaacugaauuccauggguu	hsa-miR-146
guguguggaaaugcuucugc	hsa-miR-147
ucagugcacuacagaacuuugu	hsa-miR-148a
ucagugcaucacagaacuuugu	hsa-miR-148b
ucuggcuccgugucuucacucc	hsa-miR-149
ucucccaacccuuguaccagug	hsa-miR-150
acuagacugaagcuccuugagg	hsa-miR-151
ucagugcaugacagaacuugg	hsa-miR-152
uugcauagucacaaaaguga	hsa-miR-153
uagguuauccguguugccuucg	hsa-miR-154
aaucauacacgguugaccuauu	hsa-miR-154*
uuaaugcuaaucgugauagggg	hsa-miR-155
uagcagcacauaaugguuugug	hsa-miR-15a
uagcagcacaucaugguuuaca	hsa-miR-15b
uagcagcacguaaauauuggcg	hsa-miR-16
acugcagugaaggcacuugu	hsa-miR-17-3p
caaagugcuuacagugcagguagu	hsa-miR-17-5p
aacauucaacgcugucggugagu	hsa-miR-181a
aacauucauugcugucgguggguu	hsa-miR-181b
aacauucaaccugucggugagu	hsa-miR-181c
uuuggcaaugguagaacucaca	hsa-miR-182
ugguucuagacuugccaacua	hsa-miR-182*
uauggcacugguagaauucacug	hsa-miR-183
uggacggagaacugauaagggu	hsa-miR-184
uggagagaaaggcaguuc	hsa-miR-185
caaagaauucuccuuuugggcuu	hsa-miR-186
ucgugucuuguguugcagccg	hsa-miR-187
caucccuugcaugguggagggu	hsa-miR-188
gugccuacugagcugauaucagu	hsa-miR-189
ugauauguuugauauauuaggu	hsa-miR-190
caacggaaucccaaaagcagcu	hsa-miR-191
aacuggccuacaaagucccag	hsa-miR-193
uguaacagcaacuccaugugga	hsa-miR-194
uagcagcacagaaauauuggc	hsa-miR-195
uucaccaccuucuccacccagc	hsa-miR-197
gguccagaggggagauagg	hsa-miR-198
cccaguguucagacuaccuguuc	hsa-miR-199a
uacaguagucugcacauugguu	hsa-miR-199a*
cccaguguuuagacuaucuguuc	hsa-miR-199b
cccaguguucagacuaccuguu	hsa-miR-199-s
ugugcaaaucuaugcaaaacuga	hsa-miR-19a
ugugcaaauccaugcaaaacuga	hsa-miR-19b
uaaagugcuuauagugcaggua	hsa-miR-20
uaacacugucugguaacgaugu	hsa-miR-200a
cucuaauacugccugguaaugaug	hsa-miR-200b
aauacugccggguaaugaugga	hsa-miR-200c
gugaaauguuuaggaccacuag	hsa-miR-203
uucccuuugucauccuaugccu	hsa-miR-204
uccuucauuccaccggagucug	hsa-miR-205
uggaauguaaggaagugugugg	hsa-miR-206
auaagacgagcaaaaagcuugu	hsa-miR-208
uagcuuaucagacugauguuga	hsa-miR-21
cugugcgugugacagcggcug	hsa-miR-210
uucccuuugucauccuucgccu	hsa-miR-211
accaucgaccguugauuguacc	hsa-miR-213
acagcaggcacagacaggcag	hsa-miR-214
augaccuaugaauugacagac	hsa-miR-215
uaaucucagcuggcaacugug	hsa-miR-216
uacugcaucaggaacugauuggau	hsa-miR-217
uugugcuugaucuaaccaugu	hsa-miR-218
ugauuguccaaacgcaauucu	hsa-miR-219
aagcugccaguugaagaacugu	hsa-miR-22
ccacaccguaucugacacuuu	hsa-miR-220
agcuacauugucugcuggguuuc	hsa-miR-221
agcuacaucuggcuacugggucuc	hsa-miR-222
ugucaguuugucaaauacccc	hsa-miR-223
caagucacuagugguuccguuua	hsa-miR-224
aucacauugccagggauuucc	hsa-miR-23a
aucacauugccagggauuaccac	hsa-miR-23b
uggcucaguucagcaggaacag	hsa-miR-24
cauugcacuugucucggucuga	hsa-miR-25
uucaaguaauccaggauaggcu	hsa-miR-26a
uucaaguaauucaggauaggu	hsa-miR-26b
uucacaguggcuaaguuccgcc	hsa-miR-27a
uucacaguggcuaaguucug	hsa-miR-27b
aaggagcucacagucuauugag	hsa-miR-28
agggcccccccucaauccugu	hsa-miR-296
ugguuuaccgucccacauacau	hsa-miR-299
cuagcaccaucugaaaucgguu	hsa-miR-29a
uagcaccauuugaaaucagu	hsa-miR-29b
uagcaccauuugaaaucgguua	hsa-miR-29c
cagugcaauaguauugucaaagc	hsa-miR-301
uaagugcuuccauguuuugguga	hsa-miR-302a
uaagugcuuccauguuuuaguag	hsa-miR-302b
acuuuaacauggaagugcuuucu	hsa-miR-302b*
uaagugcuuccauguuucagugg	hsa-miR-302c
uuuaacauggggguaccugcug	hsa-miR-302c*
uaagugcuuccauguuugagugu	hsa-miR-302d
cuuucagucggauguuugcagc	hsa-miR-30a-3p
uguaaacauccuacacucagc	hsa-miR-30b
uguaaacauccuacacucucagc	hsa-miR-30c
uguaaacauccccgacuggaag	hsa-miR-30d
uguaaacauccuugacugga	hsa-miR-30e
ggcaagaugcuggcauagcug	hsa-miR-31
uauugcacauuacuaaguugc	hsa-miR-32
aaaagcuggguugagagggcgaa	hsa-miR-320
uaagccagggauuguggguuc	hsa-miR-321
gcacauuacacggucgaccucu	hsa-miR-323
ccacugccccaggugcugcugg	hsa-miR-324-3p
cgcauccccuagggcauuggugu	hsa-miR-324-5p
ccuaguagguguccaguaagu	hsa-miR-325
ccucugggcccuuccuccag	hsa-miR-326
cuggcccucucugcccuuccgu	hsa-miR-328
gugcauuguaguugcauug	hsa-miR-33
gcaaagcacacggccugcagaga	hsa-miR-330
gccccugggccuauccuagaa	hsa-miR-331
ucaagagcaauaacgaaaaaugu	hsa-miR-335
uccagcuccuauaugaugccuuu	hsa-miR-337
uccagcaucagugauuuuguuga	hsa-miR-338
ucccuguccuccaggagcuca	hsa-miR-339
uccgucucaguuacuuuauagcc	hsa-miR-340
ucucacacagaaaucgcacccguc	hsa-miR-342
ugcugacuccuaguccagggc	hsa-miR-345
uggcagugucuuagcugguugu	hsa-miR-34a
aggcagugucauuagcugauug	hsa-miR-34b
aggcaguguaguuagcugauug	hsa-miR-34c
aauugcacuuuagcaaugguga	hsa-miR-367
acauagaggaaauuccacguuu	hsa-miR-368
aauaauacaugguugaucuuu	hsa-miR-369
gccugcugggguggaaccugg	hsa-miR-370
gugccgccaucuuuugagugu	hsa-miR-371
aaagugcugcgacauuugagcgu	hsa-miR-372
gaagugcuucgauuuuggggugu	hsa-miR-373
acucaaaaugggggcgcuuucc	hsa-miR-373*
uuauaauacaaccugauaagug	hsa-miR-374
uggaagacuagugauuuuguu	hsa-miR-7
ucuuugguuaucuagcuguauga	hsa-miR-9
uaaagcuagauaaccgaaagu	hsa-miR-9*
uauugcacuugucccggccugu	hsa-miR-92
aaagugcuguucgugcagguag	hsa-miR-93
uucaacggguauuuauugagca	hsa-miR-95
uuuggcacuagcacauuuuugc	hsa-miR-96
ugagguaguaaguuguauuguu	hsa-miR-98
aacccguagauccgaucuugug	hsa-miR-99a
cacccguagaaccgaccuugcg	hsa-miR-99b

## Sheet: All Taqman assays
Part Number	AB Assay ID	Target Sequence	Assay Name	miRBase ID	miRBase Accessions	miRBase Alias	Control	Homo sapiens	Mus musculus	Rattus norvegicus	Arabidopsis thaliana	Caenorhabditis elegans	Drosophila melanogaster	Release Date
4373331	000185	AGGCAAGAUGCUGGCAUAGCUG	mmu-miR-31	mmu-miR-31::rno-miR-31	MIMAT0000538::MIMAT0000810				+	+				27-MAR-06
4373372	000186	UUUGGCACUAGCACAUUUUUGCU	mmu-miR-96	dre-miR-96::fru-miR-96::hsa-miR-96::mdo-miR-96::mmu-miR-96::oan-miR-96::rno-miR-96::tni-miR-96::xtr-miR-96	MIMAT0000095::MIMAT0000541::MIMAT0000818::MIMAT0001811::MIMAT0003091::MIMAT0003092::MIMAT0003661::MIMAT0004147::MIMAT0006803			+	+	+				27-MAR-06
4373320	000187	CUCAAACUAUGGGGGCACUUUUU	mmu-miR-290	rno-miR-290	MIMAT0000893	mmu-miR-290(9.2)				+				27-MAR-06
4373327	000189	AAAGUGCUACUACUUUUGAGUCU	mmu-miR-295	mmu-miR-295	MIMAT0000373				+					27-MAR-06
4373329	000190	GGCAGAGGAGGGCUGUUCUUCC	mmu-miR-298			mmu-miR-298(9.2)::rno-miR-298(9.2)								27-MAR-06
4373330	000191	UAUGCAAGGGCAAGCUCUCUUC	mmu-miR-300	mmu-miR-300::rno-miR-300-3p	MIMAT0000378::MIMAT0000902	rno-miR-300(9.2)			+	+				11-OCT-06
4373336	000192	AACACACCCAGCUAACCUUUUU	mmu-miR-329	mmu-miR-329::rno-miR-329	MIMAT0000566::MIMAT0000567				+	+				27-MAR-06
4373338	000193	UUCAGCUCCUAUAUGAUGCCUUU	mmu-miR-337	rno-miR-337	MIMAT0000577	mmu-miR-337(9.2)				+				27-MAR-06
4373450	000195	UAUCACAGCCAGCUUUGAUGUGC	cel-miR-2	cel-miR-2	MIMAT0000004							+		01-MAY-06
4373451	000196	UCACCGGGUGGAAACUAGCAGU	cel-miR-35	cel-miR-35	MIMAT0000006							+		01-MAY-06
4373452	000197	UCACCGGGUGAAAAUUCGCAUG	cel-miR-36	cel-miR-36	MIMAT0000007							+		01-MAY-06
4373453	000198	UCACCGGGUGAACACUUGCAGU	cel-miR-37	cel-miR-37	MIMAT0000008							+		01-MAY-06
4373454	000199	UCACCGGGAGAAAAACUGGAGU	cel-miR-38	cel-miR-38	MIMAT0000009							+		01-MAY-06
4373455	000200	UCACCGGGUGUAAAUCAGCUUG	cel-miR-39	cel-miR-39	MIMAT0000010							+		01-MAY-06
4373456	000201	UCACCGGGUGUACAUCAGCUAA	cel-miR-40	cel-miR-40	MIMAT0000011							+		01-MAY-06
4373457	000202	UCACCGGGUGAAAAAUCACCUA	cel-miR-41	cel-miR-41	MIMAT0000012							+		01-MAY-06
4373458	000203	CACCGGGUUAACAUCUACAG	cel-miR-42	cbr-miR-42	MIMAT0000467	cel-miR-42(9)								01-MAY-06
4373459	000204	UAUCACAGUUUACUUGCUGUCGC	cel-miR-43	cbr-miR-43::cel-miR-43	MIMAT0000014::MIMAT0000468							+		01-MAY-06
4373460	000205	UGACUAGAGACACAUUCAGCU	cel-miR-44	cbr-miR-44::cbr-miR-45::cel-miR-44::cel-miR-45	MIMAT0000015::MIMAT0000016::MIMAT0000469::MIMAT0000470							+		01-MAY-06
4373461	000206	UGUCAUGGAGUCGCUCUCUUCA	cel-miR-46	cbr-miR-46::cel-miR-46	MIMAT0000017::MIMAT0000471							+		01-MAY-06
4373462	000207	UGUCAUGGAGGCGCUCUCUUCA	cel-miR-47	cbr-miR-47::cel-miR-47	MIMAT0000018::MIMAT0000472							+		01-MAY-06
4373463	000208	UGAGGUAGGCUCAGUAGAUGCGA	cel-miR-48	cbr-miR-48::cel-miR-48	MIMAT0000019::MIMAT0000473							+		01-MAY-06
4373464	000209	AAGCACCACGAGAAGCUGCAGA	cel-miR-49	cbr-miR-49::cel-miR-49	MIMAT0000020::MIMAT0000474							+		01-MAY-06
4373465	000210	UGAUAUGUCUGGUAUUCUUGGGUU	cel-miR-50			cel-miR-50(9)								01-MAY-06
4373466	000211	UACCCGUAGCUCCUAUCCAUGUU	cel-miR-51	cel-miR-51	MIMAT0000022							+		01-MAY-06
4373467	000212	UACCCGUAUAAGUUUCUGCUGAG	cel-miR-55	cel-miR-55	MIMAT0000026							+		01-MAY-06
4378123	000213	UACCCGUAAUGUUUCCGCUGAG	cel-miR-56	cel-miR-56	MIMAT0000028							+		11-OCT-06
4373468	000214	UGGCGGAUCCAUUUUGGGUUGUA	cel-miR-56#	cel-miR-56*	MIMAT0000027							+		01-MAY-06
4373469	000215	UACCCUGUAGAUCGAGCUGUGUGU	cel-miR-57	cbr-miR-57::cel-miR-57	MIMAT0000029::MIMAT0000477							+		01-MAY-06
4373470	000216	UGAGAUCGUUCAGUACGGCAAU	cel-miR-58	cbr-miR-58::cel-miR-58	MIMAT0000030::MIMAT0000478							+		01-MAY-06
4373471	000217	UAUUAUGCACAUUUUCUAGUUCA	cel-miR-60	cel-miR-60	MIMAT0000032							+		01-MAY-06
4373472	000218	UGACUAGAACCGUUACUCAUCUC	cel-miR-61			cel-miR-61(9)								01-MAY-06
4373473	000219	UGAUAUGUAAUCUAGCUUACAG	cel-miR-62	cbr-miR-62::cel-miR-62	MIMAT0000034::MIMAT0001309							+		01-MAY-06
4373474	000220	UAUGACACUGAAGCGAGUUGGAAA	cel-miR-63	cel-miR-63	MIMAT0000035							+		01-MAY-06
4373475	000221	UAUGACACUGAAGCGUUACCGAA	cel-miR-64	cel-miR-64	MIMAT0000036							+		01-MAY-06
4373476	000222	UAUGACACUGAAGCGUAACCGAA	cel-miR-65	cel-miR-65	MIMAT0000037							+		01-MAY-06
4373478	000224	UCACAACCUCCUAGAAAGAGUAGA	cel-miR-67	cbr-miR-67::cel-miR-67	MIMAT0000039::MIMAT0000480							+		01-MAY-06
4373479	000225	AGGCAAGAUGUUGGCAUAGC	cel-miR-72			cel-miR-72(9)								01-MAY-06
4373480	000226	UGGCAAGAUGUAGGCAGUUCAGU	cel-miR-73	cel-miR-73	MIMAT0000045							+		01-MAY-06
4373481	000227	UGGCAAGAAAUGGCAGUCUACA	cel-miR-74	cel-miR-74	MIMAT0000046							+		01-MAY-06
4373482	000228	UUAAAGCUACCAACCGGCUUCA	cel-miR-75	cel-miR-75	MIMAT0000047							+		01-MAY-06
4373483	000229	UUCGUUGUUGAUGAAGCCUUGA	cel-miR-76	cel-miR-76	MIMAT0000048							+		01-MAY-06
4373484	000230	UUCAUCAGGCCAUAGCUGUCCA	cel-miR-77	cbr-miR-77::cel-miR-77	MIMAT0000049::MIMAT0000485							+		01-MAY-06
4373485	000231	AUAAAGCUAGGUUACCAAAGCU	cel-miR-79	cbr-miR-79::cel-miR-79	MIMAT0000051::MIMAT0000486							+		01-MAY-06
4373486	000232	UGAGAUCAUUAGUUGAAAGCCGA	cel-miR-80	cbr-miR-80::cel-miR-80	MIMAT0000053::MIMAT0000487							+		01-MAY-06
4373487	000233	UGAGAUCAUCGUGAAAGCUAGU	cel-miR-81	cbr-miR-81::cel-miR-81	MIMAT0000054::MIMAT0000488							+		01-MAY-06
4373488	000234	UGAGAUCAUCGUGAAAGCCAGU	cel-miR-82	cbr-miR-82::cel-miR-82	MIMAT0000055::MIMAT0000489							+		01-MAY-06
4373489	000235	UAGCACCAUAUAAAUUCAGUAA	cel-miR-83	cel-miR-83	MIMAT0000056							+		01-MAY-06
4373490	000236	UGAGGUAGUAUGUAAUAUUGUA	cel-miR-84	cel-miR-84	MIMAT0000057							+		01-MAY-06
4373491	000237	UAAGUGAAUGCUUUGCCACAGUC	cel-miR-86	cbr-miR-86::cel-miR-86	MIMAT0000059::MIMAT0000491							+		01-MAY-06
4373492	000238	UGAUAUGUUGUUUGAAUGCCCC	cel-miR-90	cbr-miR-90	MIMAT0000493	cel-miR-90(9)								01-MAY-06
4373449	000239	UAAGGCACGCGGUGAAUGCCA	cel-miR-124	cbr-miR-124::cel-miR-124::cfa-miR-124::oan-miR-124::sme-miR-124c	MIMAT0000282::MIMAT0000494::MIMAT0003995::MIMAT0006657::MIMAT0007114							+		01-MAY-06
4373429	000240	AAUGGCACUGCAUGAAUUCACGG	cel-miR-228	cbr-miR-228::cel-miR-228	MIMAT0000283::MIMAT0000495							+		01-MAY-06
4373430	000241	AAUGACACUGGUUAUCUUUUCCAUCGU	cel-miR-229			cel-miR-229(9)								01-MAY-06
4373431	000242	UAAGCUCGUGAUCAACAGGCAGAA	cel-miR-231	cel-miR-231	MIMAT0000286							+		01-MAY-06
4373432	000243	UAAAUGCAUCUUAACUGCGGUGA	cel-miR-232	cbr-miR-232::cel-miR-232	MIMAT0000287::MIMAT0000497							+		01-MAY-06
4373433	000244	UUGAGCAAUGCGCAUGUGCGGGA	cel-miR-233	cbr-miR-233	MIMAT0000498	cel-miR-233(9)								01-MAY-06
4373434	000245	UUAUUGCUCGAGAAUACCCUU	cel-miR-234	cbr-miR-234::cel-miR-234	MIMAT0000289::MIMAT0000499							+		01-MAY-06
4373435	000246	UAAUACUGUCAGGUAAUGACGCU	cel-miR-236	cbr-miR-236::cel-miR-236	MIMAT0000291::MIMAT0000500							+		01-MAY-06
4373436	000247	UCCCUGAGAAUUCUCGAACAGCUU	cel-miR-237			cel-miR-237(9)								01-MAY-06
4373437	000248	UUUGUACUCCGAUGCCAUUCAGA	cel-miR-238	cel-miR-238	MIMAT0000293							+		01-MAY-06
4373438	000249	UGAGGUAGGUGCGAGAAAUGA	cel-miR-241	cel-miR-241	MIMAT0000297							+		01-MAY-06
4373439	000250	UCUUUGGUUGUACAAAGUGGUAUG	cel-miR-244	cbr-miR-244::cel-miR-244	MIMAT0000300::MIMAT0000502							+		01-MAY-06
4373440	000251	UGGAAUGCAUAGAAGACUGUA	cel-miR-256	cel-miR-256	MIMAT0000311							+		01-MAY-06
4373441	000252	GAGUAUCAGGAGUACCCAGUGA	cel-miR-257	cel-miR-257	MIMAT0000312							+		01-MAY-06
4373442	000253	GGUUUUGAGAGGAAUCCUUUU	cel-miR-258	cel-miR-258	MIMAT0000313							+		01-MAY-06
4373443	000254	AAAUCUCAUCCUAAUCUGGUA	cel-miR-259			cel-miR-259(9)								01-MAY-06
4373444	000255	GUGAUGUCGAACUCUUGUAG	cel-miR-260	cel-miR-260	MIMAT0000315							+		01-MAY-06
4373445	000256	GUUUCUCGAUGUUUUCUGAU	cel-miR-262	cel-miR-262	MIMAT0000317							+		01-MAY-06
4373446	000257	UGCCCGUACUGUGUCGGCUG	cel-miR-273	cel-miR-273	MIMAT0000329							+		01-MAY-06
4373447	000258	UCCCUGAGACCUCAAGUGUGA	cel-lin-4	cbr-lin-4::cel-lin-4	MIMAT0000002::MIMAT0000464							+		01-MAY-06
4373448	000259	UUUUGUAUGAGACGCAUUUCG	cel-lsy-6	cel-lsy-6	MIMAT0000749							+		01-MAY-06
4373494	000260	UGGAAUGUAAAGAAGUAUGGAG	dme-miR-1	aga-miR-1::ame-miR-1::bmo-miR-1::dan-miR-1::der-miR-1::dgr-miR-1::dme-miR-1::dmo-miR-1::dpe-miR-1::dps-miR-1::dse-miR-1::dsi-miR-1::dvi-miR-1::dwi-miR-1::dya-miR-1::tca-miR-1	MIMAT0000105::MIMAT0001199::MIMAT0001471::MIMAT0001496::MIMAT0004191::MIMAT0008352::MIMAT0008432::MIMAT0008534::MIMAT0008609::MIMAT0008694::MIMAT0008724::MIMAT0008814::MIMAT0008867::MIMAT0008959::MIMAT0008987::MIMAT0009083								+	01-MAY-06
4378124	000261	UAUCACAGCCAGCUUUGAUGAGC	dme-miR-2a	ame-miR-2::bmo-miR-2a::dan-miR-2a::der-miR-2a::dgr-miR-2a::dme-miR-2a::dmo-miR-2a::dpe-miR-2a::dps-miR-2a::dse-miR-2a::dsi-miR-2a::dvi-miR-2a::dwi-miR-2a::dya-miR-2a::tca-miR-2	MIMAT0000106::MIMAT0001200::MIMAT0001485::MIMAT0007894::MIMAT0008353::MIMAT0008414::MIMAT0008510::MIMAT0008607::MIMAT0008672::MIMAT0008729::MIMAT0008819::MIMAT0008853::MIMAT0008909::MIMAT0009006::MIMAT0009106								+	11-OCT-06
4378125	000262	UAUCACAGCCAGCUUUGAGGAGC	dme-miR-2b	dan-miR-2b::der-miR-2b::dgr-miR-2b::dme-miR-2b::dmo-miR-2b::dpe-miR-2b::dps-miR-2b::dse-miR-2b::dsi-miR-2b::dvi-miR-2b::dwi-miR-2b::dya-miR-2b	MIMAT0000107::MIMAT0001201::MIMAT0008417::MIMAT0008535::MIMAT0008568::MIMAT0008650::MIMAT0008738::MIMAT0008780::MIMAT0008858::MIMAT0008951::MIMAT0009016::MIMAT0009075								+	11-OCT-06
4378126	000263	UAUCACAGCCAGCUUUGAUGGGC	dme-miR-2c	dan-miR-2c::der-miR-2c::dgr-miR-2c::dme-miR-2c::dmo-miR-2c::dpe-miR-2c::dps-miR-2c::dse-miR-2c::dsi-miR-2c::dvi-miR-2c::dwi-miR-2c::dya-miR-2c	MIMAT0000411::MIMAT0001202::MIMAT0008442::MIMAT0008540::MIMAT0008626::MIMAT0008652::MIMAT0008736::MIMAT0008777::MIMAT0008854::MIMAT0008910::MIMAT0009035::MIMAT0009097								+	11-OCT-06
4378127	000264	UCACUGGGCAAAGUGUGUCUCA	dme-miR-3	dan-miR-3::der-miR-3::dgr-miR-3::dme-miR-3::dmo-miR-3::dpe-miR-3::dps-miR-3::dse-miR-3::dsi-miR-3::dvi-miR-3::dwi-miR-3::dya-miR-3	MIMAT0000108::MIMAT0001203::MIMAT0008423::MIMAT0008538::MIMAT0008580::MIMAT0008668::MIMAT0008698::MIMAT0008836::MIMAT0008862::MIMAT0008957::MIMAT0009046::MIMAT0009074								+	11-OCT-06
4378128	000265	AUAAAGCUAGACAACCAUUGA	dme-miR-4	dan-miR-4::der-miR-4::dgr-miR-4::dme-miR-4::dmo-miR-4::dpe-miR-4::dps-miR-4::dse-miR-4::dsi-miR-4::dvi-miR-4::dwi-miR-4::dya-miR-4	MIMAT0000109::MIMAT0001204::MIMAT0008427::MIMAT0008532::MIMAT0008594::MIMAT0008629::MIMAT0008751::MIMAT0008835::MIMAT0008842::MIMAT0008956::MIMAT0009049::MIMAT0009058								+	29-NOV-06
4378129	000267	UAUCACAGUGGCUGUUCUUUUU	dme-miR-6	dan-miR-6::der-miR-6::dgr-miR-6::dme-miR-6::dmo-miR-6::dpe-miR-6::dps-miR-6::dse-miR-6::dsi-miR-6::dvi-miR-6::dwi-miR-6::dya-miR-6	MIMAT0000111::MIMAT0001208::MIMAT0008462::MIMAT0008504::MIMAT0008569::MIMAT0008635::MIMAT0008707::MIMAT0008765::MIMAT0008885::MIMAT0008923::MIMAT0009022::MIMAT0009078								+	11-OCT-06
4378130	000268	UGGAAGACUAGUGAUUUUGUUGU	dme-miR-7	aga-miR-7::ame-miR-7::bmo-miR-7::cfa-miR-7::csa-miR-7::dan-miR-7::der-miR-7::dgr-miR-7::dme-miR-7::dmo-miR-7::dpe-miR-7::dps-miR-7::dre-miR-7a::dse-miR-7::dsi-miR-7::dvi-miR-7::dwi-miR-7::dya-miR-7::hsa-miR-7::mml-miR-7::mmu-miR-7a::oan-miR-7::ptr-miR-7::rno-miR-7a::tca-miR-7::tni-miR-7	MIMAT0000112::MIMAT0000252::MIMAT0000606::MIMAT0000677::MIMAT0001209::MIMAT0001266::MIMAT0001489::MIMAT0001523::MIMAT0002485::MIMAT0003010::MIMAT0004192::MIMAT0006120::MIMAT0006159::MIMAT0006634::MIMAT0006986::MIMAT0008355::MIMAT0008410::MIMAT0008537::MIMAT0008622::MIMAT0008692::MIMAT0008742::MIMAT0008771::MIMAT0008901::MIMAT0008931::MIMAT0009009::MIMAT0009119			+	+	+			+	11-OCT-06
4378131	000269	UAAUACUGUCAGGUAAAGAUGUC	dme-miR-8	aga-miR-8::ame-miR-8::bmo-miR-8::dan-miR-8::der-miR-8::dgr-miR-8::dme-miR-8::dmo-miR-8::dpe-miR-8::dps-miR-8::dse-miR-8::dsi-miR-8::dvi-miR-8::dwi-miR-8::dya-miR-8::tca-miR-8	MIMAT0000113::MIMAT0001210::MIMAT0001490::MIMAT0001525::MIMAT0004193::MIMAT0008356::MIMAT0008408::MIMAT0008499::MIMAT0008593::MIMAT0008647::MIMAT0008710::MIMAT0008772::MIMAT0008889::MIMAT0008954::MIMAT0009013::MIMAT0009066								+	11-OCT-06
4378132	000271	UCUUUGGUGAUUUUAGCUGUAUG	dme-miR-9b	dan-miR-9b::der-miR-9b::dme-miR-9b::dmo-miR-9b::dpe-miR-9b::dps-miR-9b::dse-miR-9b::dvi-miR-9b::dwi-miR-9b::dya-miR-9b	MIMAT0000395::MIMAT0001212::MIMAT0008416::MIMAT0008507::MIMAT0008666::MIMAT0008745::MIMAT0008827::MIMAT0008925::MIMAT0009047::MIMAT0009113								+	11-OCT-06
4378133	000272	UCUUUGGUAUUCUAGCUGUAGA	dme-miR-9c	aga-miR-9c::dan-miR-9c::der-miR-9c::dgr-miR-9c::dme-miR-9c::dmo-miR-9c::dpe-miR-9c::dps-miR-9c::dse-miR-9c::dvi-miR-9c::dwi-miR-9c::dya-miR-9c	MIMAT0000392::MIMAT0001213::MIMAT0001530::MIMAT0008456::MIMAT0008554::MIMAT0008606::MIMAT0008683::MIMAT0008746::MIMAT0008812::MIMAT0008924::MIMAT0008992::MIMAT0009112								+	11-OCT-06
4373495	000273	ACCCUGUAGAUCCGAAUUUGU	dme-miR-10	aga-miR-10::ame-miR-10::bmo-miR-10::dan-miR-10::der-miR-10::dgr-miR-10::dme-miR-10::dmo-miR-10::dpe-miR-10::dps-miR-10::dse-miR-10::dsi-miR-10::dvi-miR-10::dwi-miR-10::dya-miR-10::tca-miR-10	MIMAT0000115::MIMAT0001214::MIMAT0001497::MIMAT0004195::MIMAT0004419::MIMAT0008357::MIMAT0008476::MIMAT0008549::MIMAT0008601::MIMAT0008693::MIMAT0008754::MIMAT0008784::MIMAT0008887::MIMAT0008960::MIMAT0009033::MIMAT0009082								+	01-MAY-06
4373497	000274	CAUCACAGUCUGAGUUCUUGC	dme-miR-11	dan-miR-11::der-miR-11::dgr-miR-11::dme-miR-11::dmo-miR-11::dpe-miR-11::dps-miR-11::dse-miR-11::dsi-miR-11::dvi-miR-11::dwi-miR-11::dya-miR-11	MIMAT0000116::MIMAT0001215::MIMAT0008472::MIMAT0008500::MIMAT0008572::MIMAT0008679::MIMAT0008737::MIMAT0008788::MIMAT0008865::MIMAT0008916::MIMAT0009010::MIMAT0009123								+	01-MAY-06
4373498	000275	UGAGUAUUACAUCAGGUACUGGU	dme-miR-12	aga-miR-12::ame-miR-12::dan-miR-12::der-miR-12::dgr-miR-12::dme-miR-12::dmo-miR-12::dpe-miR-12::dps-miR-12::dse-miR-12::dsi-miR-12::dvi-miR-12::dwi-miR-12::tca-miR-12	MIMAT0000117::MIMAT0001216::MIMAT0001472::MIMAT0005527::MIMAT0008358::MIMAT0008418::MIMAT0008531::MIMAT0008560::MIMAT0008630::MIMAT0008762::MIMAT0008766::MIMAT0008852::MIMAT0008911::MIMAT0009017								+	01-MAY-06
4373501	000277	UAUCACAGCCAUUUUGACGAGU	dme-miR-13b	aga-miR-13b::dan-miR-13b::der-miR-13b::dgr-miR-13b::dme-miR-13b::dmo-miR-13b::dpe-miR-13b::dps-miR-13b::dse-miR-13b::dsi-miR-13b::dvi-miR-13b::dwi-miR-13b::dya-miR-13b::tca-miR-13b	MIMAT0000119::MIMAT0001218::MIMAT0001502::MIMAT0008360::MIMAT0008426::MIMAT0008484::MIMAT0008605::MIMAT0008636::MIMAT0008711::MIMAT0008816::MIMAT0008845::MIMAT0008938::MIMAT0008990::MIMAT0009056								+	01-MAY-06
4373502	000278	UCAGUCUUUUUCUCUCUCCUA	dme-miR-14	aga-miR-14::ame-miR-14::bmo-miR-14::dan-miR-14::der-miR-14::dgr-miR-14::dme-miR-14::dmo-miR-14::dpe-miR-14::dps-miR-14::dse-miR-14::dsi-miR-14::dvi-miR-14::dwi-miR-14::dya-miR-14::tca-miR-14	MIMAT0000120::MIMAT0001219::MIMAT0001503::MIMAT0004196::MIMAT0004423::MIMAT0008361::MIMAT0008460::MIMAT0008498::MIMAT0008602::MIMAT0008632::MIMAT0008703::MIMAT0008813::MIMAT0008848::MIMAT0008971::MIMAT0009043::MIMAT0009076								+	01-MAY-06
4378134	000279	UGGCAAGAUGUCGGCAUAGCUGA	dme-miR-31a	dan-miR-31a::der-miR-31a::dgr-miR-31a::dme-miR-31a::dmo-miR-31a::dpe-miR-31a::dps-miR-31a::dse-miR-31a::dsi-miR-31a::dvi-miR-31a::dwi-miR-31a::dya-miR-31a	MIMAT0000400::MIMAT0001220::MIMAT0008477::MIMAT0008519::MIMAT0008585::MIMAT0008677::MIMAT0008723::MIMAT0008825::MIMAT0008886::MIMAT0008967::MIMAT0009044::MIMAT0009103								+	11-OCT-06
4378135	000280	UGGCAAGAUGUCGGAAUAGCUG	dme-miR-31b	dan-miR-31b::der-miR-31b::dgr-miR-31b::dme-miR-31b::dmo-miR-31b::dse-miR-31b::dsi-miR-31b::dvi-miR-31b::dwi-miR-31b::dya-miR-31b	MIMAT0000389::MIMAT0008469::MIMAT0008481::MIMAT0008612::MIMAT0008639::MIMAT0008823::MIMAT0008878::MIMAT0008972::MIMAT0009037::MIMAT0009104								+	11-OCT-06
4378136	000281	AGGUGCAUUGUAGUCGCAUUG	dme-miR-33	dan-miR-33::der-miR-33::dgr-miR-33::dme-miR-33::dmo-miR-33::dpe-miR-33::dps-miR-33::dse-miR-33::dsi-miR-33::dvi-miR-33::dwi-miR-33::dya-miR-33	MIMAT0000342::MIMAT0001222::MIMAT0008461::MIMAT0008545::MIMAT0008603::MIMAT0008695::MIMAT0008743::MIMAT0008802::MIMAT0008866::MIMAT0008941::MIMAT0009042::MIMAT0009063								+	29-NOV-06
4378137	000282	UGGCAGUGUGGUUAGCUGGUUG	dme-miR-34	bmo-miR-34::dan-miR-34::der-miR-34::dgr-miR-34::dmo-miR-34::dpe-miR-34::dps-miR-34::dse-miR-34::dsi-miR-34::dvi-miR-34::dwi-miR-34::dya-miR-34::tca-miR-34	MIMAT0001223::MIMAT0004197::MIMAT0008364::MIMAT0008439::MIMAT0008508::MIMAT0008619::MIMAT0008656::MIMAT0008715::MIMAT0008787::MIMAT0008840::MIMAT0008955::MIMAT0008983::MIMAT0009081	dme-miR-34(9.2)								29-NOV-06
4378138	000283	UAAAGCUAGAUUACCAAAGCAU	dme-miR-79	aga-miR-79::dan-miR-79::der-miR-79::dgr-miR-79::dme-miR-79::dmo-miR-79::dpe-miR-79::dps-miR-79::dse-miR-79::dvi-miR-79::dwi-miR-79::dya-miR-79	MIMAT0000352::MIMAT0001224::MIMAT0001524::MIMAT0008430::MIMAT0008525::MIMAT0008583::MIMAT0008690::MIMAT0008747::MIMAT0008769::MIMAT0008975::MIMAT0008981::MIMAT0009124								+	29-NOV-06
4378139	000284	UUGAGCAAAAUUUCAGGUGUG	dme-miR-87	dan-miR-87::der-miR-87::dgr-miR-87::dme-miR-87::dmo-miR-87::dpe-miR-87::dps-miR-87::dse-miR-87::dsi-miR-87::dvi-miR-87::dwi-miR-87::dya-miR-87	MIMAT0000361::MIMAT0001225::MIMAT0008411::MIMAT0008544::MIMAT0008608::MIMAT0008662::MIMAT0008733::MIMAT0008773::MIMAT0008844::MIMAT0008974::MIMAT0008982::MIMAT0009053								+	11-OCT-06
4378140	000285	CAUUGCACUUGUCCCGGCCUAU	dme-miR-92a	dan-miR-92a::der-miR-92a::dgr-miR-92a::dme-miR-92a::dmo-miR-92a::dpe-miR-92a::dps-miR-92a::dse-miR-92a::dsi-miR-92a::dvi-miR-92a::dwi-miR-92a::dya-miR-92a	MIMAT0000334::MIMAT0001226::MIMAT0008412::MIMAT0008493::MIMAT0008571::MIMAT0008633::MIMAT0008763::MIMAT0008785::MIMAT0008898::MIMAT0008979::MIMAT0008998::MIMAT0009111								+	11-OCT-06
4378141	000286	AAUUGCACUAGUCCCGGCCUGC	dme-miR-92b	dan-miR-92b::der-miR-92b::dgr-miR-92b::dme-miR-92b::dmo-miR-92b::dpe-miR-92b::dps-miR-92b::dse-miR-92b::dsi-miR-92b::dvi-miR-92b::dwi-miR-92b::dya-miR-92b	MIMAT0000358::MIMAT0001227::MIMAT0008405::MIMAT0008543::MIMAT0008624::MIMAT0008658::MIMAT0008756::MIMAT0008774::MIMAT0008879::MIMAT0008962::MIMAT0008991::MIMAT0009120								+	11-OCT-06
4373496	000287	AACCCGUAAAUCCGAACUUGUG	dme-miR-100	dan-miR-100::der-miR-100::dgr-miR-100::dme-miR-100::dmo-miR-100::dse-miR-100::dsi-miR-100::dvi-miR-100::dwi-miR-100::dya-miR-100	MIMAT0000357::MIMAT0008478::MIMAT0008488::MIMAT0008557::MIMAT0008637::MIMAT0008796::MIMAT0008872::MIMAT0008973::MIMAT0009048::MIMAT0009059								+	01-MAY-06
4373499	000288	UAAGGCACGCGGUGAAUGCCAAG	dme-miR-124	aga-miR-124::ame-miR-124::bmo-miR-124::dan-miR-124::der-miR-124::dgr-miR-124::dme-miR-124::dmo-miR-124::dpe-miR-124::dps-miR-124::dse-miR-124::dsi-miR-124::dvi-miR-124::dwi-miR-124::dya-miR-124::tca-miR-124	MIMAT0000351::MIMAT0001229::MIMAT0001473::MIMAT0001499::MIMAT0004198::MIMAT0008370::MIMAT0008431::MIMAT0008547::MIMAT0008615::MIMAT0008688::MIMAT0008731::MIMAT0008839::MIMAT0008847::MIMAT0008939::MIMAT0009027::MIMAT0009105								+	01-MAY-06
4378142	000289	CCUUAUCAUUCUCUCGCCCCG	dme-miR-184#	der-miR-184*::dgr-miR-184*::dme-miR-184*::dse-miR-184*::dsi-miR-184*::dya-miR-184*	MIMAT0000330::MIMAT0008511::MIMAT0008566::MIMAT0008821::MIMAT0008903::MIMAT0009121								+	11-OCT-06
4378143	000290	UGGACGGAGAACUGAUAAGGGC	dme-miR-184	ame-miR-184::cin-miR-184::dan-miR-184::der-miR-184::dgr-miR-184::dme-miR-184::dmo-miR-184::dpe-miR-184::dps-miR-184::dre-miR-184::dse-miR-184::dsi-miR-184::dvi-miR-184::dwi-miR-184::dya-miR-184::tca-miR-184	MIMAT0000331::MIMAT0001232::MIMAT0001476::MIMAT0001853::MIMAT0006108::MIMAT0008374::MIMAT0008436::MIMAT0008512::MIMAT0008567::MIMAT0008674::MIMAT0008701::MIMAT0008822::MIMAT0008904::MIMAT0008949::MIMAT0008989::MIMAT0009122								+	11-OCT-06
4373503	000291	UUGUGCGUGUGACAGCGGCUA	dme-miR-210	ame-miR-210::dan-miR-210::der-miR-210::dgr-miR-210::dme-miR-210::dmo-miR-210::dpe-miR-210::dps-miR-210::dse-miR-210::dsi-miR-210::dvi-miR-210::dwi-miR-210::dya-miR-210::tca-miR-210	MIMAT0000355::MIMAT0001233::MIMAT0001477::MIMAT0008376::MIMAT0008433::MIMAT0008546::MIMAT0008613::MIMAT0008667::MIMAT0008704::MIMAT0008776::MIMAT0008849::MIMAT0008928::MIMAT0009020::MIMAT0009095								+	11-OCT-06
4373504	000292	UGAUUGUCCAAACGCAAUUCUUG	dme-miR-219	aga-miR-219::ame-miR-219::dan-miR-219::der-miR-219::dgr-miR-219::dme-miR-219::dmo-miR-219::dpe-miR-219::dps-miR-219::dse-miR-219::dsi-miR-219::dvi-miR-219::dwi-miR-219::dya-miR-219::oan-miR-219*::tca-miR-219	MIMAT0000335::MIMAT0001234::MIMAT0001478::MIMAT0001506::MIMAT0006899::MIMAT0008377::MIMAT0008474::MIMAT0008552::MIMAT0008561::MIMAT0008638::MIMAT0008719::MIMAT0008824::MIMAT0008868::MIMAT0008978::MIMAT0009012::MIMAT0009107								+	11-OCT-06
4373505	000293	GUUAAUGGCACUGGAAGAAUUCAC	dme-miR-263a	dan-miR-263a::der-miR-263a::dgr-miR-263a::dme-miR-263a::dmo-miR-263a::dpe-miR-263a::dps-miR-263a::dse-miR-263a::dsi-miR-263a::dvi-miR-263a::dwi-miR-263a::dya-miR-263a	MIMAT0000319::MIMAT0001235::MIMAT0008443::MIMAT0008506::MIMAT0008621::MIMAT0008653::MIMAT0008761::MIMAT0008768::MIMAT0008851::MIMAT0008919::MIMAT0009039::MIMAT0009114								+	11-OCT-06
4373506	000294	CUUGGCACUGGGAGAAUUCAC	dme-miR-263b	bmo-miR-263b::dan-miR-263b::der-miR-263b::dgr-miR-263b::dme-miR-263b::dpe-miR-263b::dps-miR-263b::dse-miR-263b::dsi-miR-263b::dvi-miR-263b::dwi-miR-263b::dya-miR-263b	MIMAT0000362::MIMAT0001236::MIMAT0004199::MIMAT0008447::MIMAT0008516::MIMAT0008564::MIMAT0008735::MIMAT0008830::MIMAT0008871::MIMAT0008921::MIMAT0009002::MIMAT0009110								+	11-OCT-06
4378144	000295	UUUUGUGACCGACACUAACGGGUAAU	dme-miR-274	der-miR-274::dme-miR-274::dpe-miR-274::dps-miR-274::dse-miR-274::dya-miR-274	MIMAT0000332::MIMAT0001237::MIMAT0008521::MIMAT0008758::MIMAT0008828::MIMAT0009052								+	11-OCT-06
4378145	000296	CAGCGAGGUAUAGAGUUCCUACG	dme-miR-276#	dgr-miR-276a*::dme-miR-276*::dwi-miR-276a*	MIMAT0000336::MIMAT0008575::MIMAT0009007	aga-miR-276(11)::dme-miR-276a*(6)::dme-miR-276b*(6)							+	11-OCT-06
4378146	000297	UAGGAACUUCAUACCGUGCUCU	dme-miR-276a	aga-miR-276-3p::ame-miR-276::dan-miR-276a::der-miR-276a::dgr-miR-276a::dme-miR-276a::dmo-miR-276a::dpe-miR-276a::dps-miR-276a::dse-miR-276a::dsi-miR-276a::dvi-miR-276a::dwi-miR-276a::dya-miR-276a::tca-miR-276	MIMAT0000337::MIMAT0001239::MIMAT0001480::MIMAT0006782::MIMAT0008381::MIMAT0008455::MIMAT0008529::MIMAT0008576::MIMAT0008654::MIMAT0008705::MIMAT0008791::MIMAT0008892::MIMAT0008943::MIMAT0009008::MIMAT0009117								+	11-OCT-06
4378147	000298	UAAAUGCACUAUCUGGUACGACA	dme-miR-277	aga-miR-277::ame-miR-277::bmo-miR-277::dan-miR-277::der-miR-277::dgr-miR-277::dme-miR-277::dmo-miR-277::dpe-miR-277::dps-miR-277::dse-miR-277::dvi-miR-277::dwi-miR-277::dya-miR-277::tca-miR-277	MIMAT0000338::MIMAT0001241::MIMAT0001481::MIMAT0001510::MIMAT0004203::MIMAT0008382::MIMAT0008407::MIMAT0008517::MIMAT0008556::MIMAT0008685::MIMAT0008702::MIMAT0008794::MIMAT0008946::MIMAT0009040::MIMAT0009099								+	11-OCT-06
4378148	000299	UCGGUGGGACUUUCGUCCGUUU	dme-miR-278	aga-miR-278::ame-miR-278::dan-miR-278::der-miR-278::dgr-miR-278::dme-miR-278::dmo-miR-278::dpe-miR-278::dps-miR-278::dse-miR-278::dsi-miR-278::dvi-miR-278::dwi-miR-278::dya-miR-278	MIMAT0000339::MIMAT0001242::MIMAT0001482::MIMAT0001511::MIMAT0008470::MIMAT0008530::MIMAT0008597::MIMAT0008676::MIMAT0008726::MIMAT0008781::MIMAT0008891::MIMAT0008937::MIMAT0009029::MIMAT0009086								+	11-OCT-06
4378149	000300	UGACUAGAUCCACACUCAUUAA	dme-miR-279	aga-miR-279::ame-miR-279::dan-miR-279::der-miR-279::dgr-miR-279::dme-miR-279::dmo-miR-279::dpe-miR-279::dps-miR-279::dse-miR-279::dsi-miR-279::dvi-miR-279::dwi-miR-279::dya-miR-279::tca-miR-279	MIMAT0000341::MIMAT0001243::MIMAT0001512::MIMAT0004425::MIMAT0008383::MIMAT0008454::MIMAT0008515::MIMAT0008599::MIMAT0008682::MIMAT0008734::MIMAT0008808::MIMAT0008896::MIMAT0008915::MIMAT0009001::MIMAT0009062								+	11-OCT-06
4378150	000302	AAGAGAGCUGUCCGUCGACAGU	dme-miR-281-1#	dan-miR-281-1*::der-miR-281-1*::dgr-miR-281-1*::dme-miR-281-1*::dmo-miR-281-1*::dpe-miR-281-1*::dse-miR-281-1*::dsi-miR-281*::dvi-miR-281-1*::dwi-miR-281-1*::dya-miR-281-1*	MIMAT0000344::MIMAT0008428::MIMAT0008501::MIMAT0008587::MIMAT0008641::MIMAT0008727::MIMAT0008782::MIMAT0008905::MIMAT0008926::MIMAT0008994::MIMAT0009060								+	11-OCT-06
4378151	000303	UGUCAUGGAAUUGCUCUCUUUGU	dme-miR-281	dan-miR-281::der-miR-281::dgr-miR-281::dme-miR-281::dmo-miR-281::dpe-miR-281::dps-miR-281::dse-miR-281::dsi-miR-281::dvi-miR-281::dwi-miR-281::dya-miR-281	MIMAT0000345::MIMAT0001245::MIMAT0008429::MIMAT0008502::MIMAT0008588::MIMAT0008642::MIMAT0008728::MIMAT0008783::MIMAT0008906::MIMAT0008927::MIMAT0008995::MIMAT0009061								+	11-OCT-06
4378152	000304	AAUCUAGCCUCUACUAGGCUUUGUCUGU	dme-miR-282	der-miR-282::dgr-miR-282::dme-miR-282::dmo-miR-282::dpe-miR-282::dps-miR-282::dse-miR-282::dsi-miR-282::dvi-miR-282::dwi-miR-282::dya-miR-282	MIMAT0000346::MIMAT0001246::MIMAT0008509::MIMAT0008614::MIMAT0008645::MIMAT0008716::MIMAT0008792::MIMAT0008883::MIMAT0008932::MIMAT0009026::MIMAT0009071								+	11-OCT-06
4378153	000305	UAAAUAUCAGCUGGUAAUUCU	dme-miR-283	aga-miR-283::bmo-miR-283::dan-miR-283::der-miR-283::dgr-miR-283::dme-miR-283::dmo-miR-283::dpe-miR-283::dps-miR-283::dse-miR-283::dsi-miR-283::dvi-miR-283::dwi-miR-283::dya-miR-283	MIMAT0000347::MIMAT0001247::MIMAT0001515::MIMAT0004206::MIMAT0008437::MIMAT0008480::MIMAT0008618::MIMAT0008640::MIMAT0008713::MIMAT0008838::MIMAT0008893::MIMAT0008935::MIMAT0009014::MIMAT0009064								+	11-OCT-06
4378154	000306	UGAAGUCAGCAACUUGAUUCCAGCAAUUG	dme-miR-284	der-miR-284::dme-miR-284::dpe-miR-284::dps-miR-284::dse-miR-284::dsi-miR-284::dya-miR-284	MIMAT0000348::MIMAT0001248::MIMAT0008513::MIMAT0008708::MIMAT0008798::MIMAT0008902::MIMAT0009087								+	11-OCT-06
4378155	000307	UAGCACCAUUCGAAAUCAGUGC	dme-miR-285	dan-miR-285::der-miR-285::dgr-miR-285::dme-miR-285::dmo-miR-285::dps-miR-285::dse-miR-285::dsi-miR-285::dvi-miR-285::dwi-miR-285::dya-miR-285	MIMAT0000356::MIMAT0001249::MIMAT0008419::MIMAT0008514::MIMAT0008581::MIMAT0008651::MIMAT0008809::MIMAT0008888::MIMAT0008969::MIMAT0008984::MIMAT0009088								+	11-OCT-06
4378156	000308	UGACUAGACCGAACACUCGUGCU	dme-miR-286	dan-miR-286::der-miR-286::dgr-miR-286::dme-miR-286::dmo-miR-286::dpe-miR-286::dps-miR-286::dse-miR-286::dsi-miR-286::dvi-miR-286::dwi-miR-286::dya-miR-286	MIMAT0000359::MIMAT0001250::MIMAT0008444::MIMAT0008491::MIMAT0008590::MIMAT0008643::MIMAT0008709::MIMAT0008797::MIMAT0008859::MIMAT0008950::MIMAT0008999::MIMAT0009109								+	11-OCT-06
4378157	000309	UGUGUUGAAAAUCGUUUGCAC	dme-miR-287	dan-miR-287::der-miR-287::dgr-miR-287::dme-miR-287::dmo-miR-287::dpe-miR-287::dps-miR-287::dse-miR-287::dsi-miR-287::dvi-miR-287::dwi-miR-287	MIMAT0000360::MIMAT0001251::MIMAT0008424::MIMAT0008483::MIMAT0008563::MIMAT0008659::MIMAT0008757::MIMAT0008770::MIMAT0008899::MIMAT0008930::MIMAT0009003								+	29-NOV-06
4378158	000310	UUUCAUGUCGAUUUCAUUUCAUG	dme-miR-288	dan-miR-288::dgr-miR-288::dme-miR-288::dmo-miR-288::dpe-miR-288::dps-miR-288::dse-miR-288::dsi-miR-288::dvi-miR-288::dwi-miR-288::dya-miR-288	MIMAT0000363::MIMAT0001252::MIMAT0008406::MIMAT0008600::MIMAT0008675::MIMAT0008753::MIMAT0008806::MIMAT0008897::MIMAT0008952::MIMAT0009050::MIMAT0009094								+	11-OCT-06
4378159	000311	UAAAUAUUUAAGUGGAGCCUGCGACU	dme-miR-289	der-miR-289::dme-miR-289::dpe-miR-289::dps-miR-289::dse-miR-289::dsi-miR-289::dya-miR-289	MIMAT0000364::MIMAT0001253::MIMAT0008555::MIMAT0008748::MIMAT0008807::MIMAT0008873::MIMAT0009118								+	29-NOV-06
4378160	000312	UUUAGGUUUCACAGGAAACUGGU	dme-miR-303	dme-miR-303	MIMAT0000388								+	29-NOV-06
4378161	000313	UAAUCUCAAUUUGUAAAUGUGAG	dme-miR-304	dan-miR-304::der-miR-304::dgr-miR-304::dme-miR-304::dmo-miR-304::dps-miR-304::dse-miR-304::dsi-miR-304::dvi-miR-304::dwi-miR-304::dya-miR-304	MIMAT0000390::MIMAT0001254::MIMAT0008413::MIMAT0008548::MIMAT0008595::MIMAT0008657::MIMAT0008801::MIMAT0008882::MIMAT0008976::MIMAT0009011::MIMAT0009073								+	11-OCT-06
4378162	000314	AUUGUACUUCAUCAGGUGCUCUG	dme-miR-305	aga-miR-305::ame-miR-305::bmo-miR-305::dan-miR-305::der-miR-305::dgr-miR-305::dme-miR-305::dmo-miR-305::dpe-miR-305::dps-miR-305::dse-miR-305::dvi-miR-305::dwi-miR-305::dya-miR-305::tca-miR-305	MIMAT0000391::MIMAT0001255::MIMAT0001486::MIMAT0001518::MIMAT0004207::MIMAT0008388::MIMAT0008464::MIMAT0008527::MIMAT0008558::MIMAT0008646::MIMAT0008755::MIMAT0008790::MIMAT0008940::MIMAT0008997::MIMAT0009067								+	29-NOV-06
4378163	000315	UCAGGUACUUAGUGACUCUCAA	dme-miR-306	dan-miR-306::der-miR-306::dgr-miR-306::dme-miR-306::dmo-miR-306::dpe-miR-306::dps-miR-306::dse-miR-306::dvi-miR-306::dwi-miR-306::dya-miR-306	MIMAT0000393::MIMAT0001256::MIMAT0008450::MIMAT0008494::MIMAT0008592::MIMAT0008648::MIMAT0008759::MIMAT0008804::MIMAT0008913::MIMAT0008986::MIMAT0009068								+	11-OCT-06
4378164	000318	AAUCACAGGAUUAUACUGUGAG	dme-miR-308	dan-miR-308::der-miR-308::dgr-miR-308::dme-miR-308::dmo-miR-308::dpe-miR-308::dps-miR-308::dse-miR-308::dsi-miR-308::dvi-miR-308::dwi-miR-308::dya-miR-308	MIMAT0000399::MIMAT0001258::MIMAT0008421::MIMAT0008479::MIMAT0008565::MIMAT0008689::MIMAT0008732::MIMAT0008793::MIMAT0008877::MIMAT0008968::MIMAT0009038::MIMAT0009100								+	29-NOV-06
4381176	000319	GCACUGGGUAAAGUUUGUCCUA	dme-miR-309	dan-miR-309::der-miR-309::dme-miR-309::dse-miR-309::dsi-miR-309::dya-miR-309	MIMAT0000401::MIMAT0008453::MIMAT0008487::MIMAT0008803::MIMAT0008894::MIMAT0009085								+	05-JAN-07
4378165	000320	UAUUGCACACUUCCCGGCCUUU	dme-miR-310	dme-miR-310::dse-miR-310::dsi-miR-310	MIMAT0000402::MIMAT0008779::MIMAT0008841								+	11-OCT-06
4378166	000321	UAUUGCACAUUCACCGGCCUGA	dme-miR-311	der-miR-311a::dme-miR-311::dse-miR-311::dsi-miR-311::dya-miR-311a	MIMAT0000403::MIMAT0008489::MIMAT0008799::MIMAT0008857::MIMAT0009091								+	11-OCT-06
4378167	000322	UAUUGCACUUGAGACGGCCUGA	dme-miR-312	dme-miR-312	MIMAT0000404								+	29-NOV-06
4378168	000323	UAUUGCACUUUUCACAGCCCGA	dme-miR-313	dme-miR-313	MIMAT0000405								+	29-NOV-06
4378169	000324	UAUUCGAGCCAAUAAGUUCGG	dme-miR-314	dan-miR-314::der-miR-314::dgr-miR-314::dme-miR-314::dmo-miR-314::dpe-miR-314::dps-miR-314::dse-miR-314::dsi-miR-314::dvi-miR-314::dwi-miR-314::dya-miR-314	MIMAT0000406::MIMAT0001260::MIMAT0008465::MIMAT0008528::MIMAT0008598::MIMAT0008644::MIMAT0008720::MIMAT0008795::MIMAT0008864::MIMAT0008908::MIMAT0009025::MIMAT0009077								+	11-OCT-06
4378170	000325	UUUUGAUUGUUGCUCAGAAAGC	dme-miR-315	aga-miR-315::ame-miR-315::dan-miR-315::der-miR-315::dgr-miR-315::dme-miR-315::dmo-miR-315::dpe-miR-315::dps-miR-315::dse-miR-315::dsi-miR-315::dvi-miR-315a::dwi-miR-315::dya-miR-315	MIMAT0000407::MIMAT0001261::MIMAT0001487::MIMAT0001521::MIMAT0008459::MIMAT0008539::MIMAT0008604::MIMAT0008687::MIMAT0008730::MIMAT0008815::MIMAT0008870::MIMAT0008944::MIMAT0009036::MIMAT0009084								+	11-OCT-06
4378171	000326	UGUCUUUUUCCGCUUACUGGCG	dme-miR-316	dan-miR-316::der-miR-316::dgr-miR-316::dme-miR-316::dpe-miR-316::dps-miR-316::dse-miR-316::dsi-miR-316::dvi-miR-316::dwi-miR-316::dya-miR-316	MIMAT0000408::MIMAT0001262::MIMAT0008449::MIMAT0008496::MIMAT0008591::MIMAT0008764::MIMAT0008818::MIMAT0008869::MIMAT0008945::MIMAT0009000::MIMAT0009080								+	29-NOV-06
4378172	000327	UGAACACAGCUGGUGGUAUCCAGU	dme-miR-317	dan-miR-317::der-miR-317::dgr-miR-317::dme-miR-317::dse-miR-317::dsi-miR-317::dvi-miR-317::dwi-miR-317::dya-miR-317	MIMAT0000409::MIMAT0008452::MIMAT0008541::MIMAT0008586::MIMAT0008789::MIMAT0008863::MIMAT0008947::MIMAT0009024::MIMAT0009055								+	11-OCT-06
4378173	000328	UCACUGGGCUUUGUUUAUCUCA	dme-miR-318	dan-miR-318::der-miR-318::dgr-miR-318::dme-miR-318::dmo-miR-318::dpe-miR-318::dps-miR-318::dse-miR-318::dsi-miR-318::dvi-miR-318::dwi-miR-318::dya-miR-318	MIMAT0000410::MIMAT0001264::MIMAT0008463::MIMAT0008518::MIMAT0008584::MIMAT0008684::MIMAT0008749::MIMAT0008817::MIMAT0008907::MIMAT0008922::MIMAT0009015::MIMAT0009079								+	11-OCT-06
4378174	000330	CGGUAUACCUUCAGUAUACGUAAC	dme-miR-iab-4-3p	bmo-miR-iab-4-3p::dan-miR-iab-4-3p::der-miR-iab-4-3p::dgr-miR-iab-4-3p::dme-miR-iab-4-3p::dmo-miR-iab-4-3p::dpe-miR-iab-4-3p::dps-miR-iab-4-3p::dse-miR-iab-4-3p::dsi-miR-iab-4-3p::dvi-miR-iab-4-3p::dwi-miR-iab-4-3p::dya-miR-iab-4-3p::tca-miR-iab-4-3p	MIMAT0000413::MIMAT0001206::MIMAT0008394::MIMAT0008441::MIMAT0008524::MIMAT0008579::MIMAT0008681::MIMAT0008741::MIMAT0008833::MIMAT0008856::MIMAT0008964::MIMAT0009005::MIMAT0009090::MIMAT0009163								+	11-OCT-06
4378175	000331	UGAGAUCAUUUUGAAAGCUGAUU	dme-bantam	dan-bantam::der-bantam::dgr-bantam::dme-bantam::dmo-bantam::dpe-bantam::dps-bantam::dse-bantam::dsi-bantam::dvi-bantam::dwi-bantam::dya-bantam	MIMAT0000365::MIMAT0001197::MIMAT0008409::MIMAT0008533::MIMAT0008559::MIMAT0008634::MIMAT0008721::MIMAT0008775::MIMAT0008861::MIMAT0008966::MIMAT0008985::MIMAT0009057								+	29-NOV-06
4373493	000332	UGAGGUAGUAGGUUGUAUAGU	dme-let-7	ame-let-7::bmo-let-7::dan-let-7::der-let-7::dgr-let-7::dme-let-7::dmo-let-7::dpe-let-7::dps-let-7::dse-let-7::dsi-let-7::dvi-let-7::dwi-let-7::dya-let-7::tca-let-7	MIMAT0000396::MIMAT0001198::MIMAT0004190::MIMAT0004418::MIMAT0008354::MIMAT0008467::MIMAT0008486::MIMAT0008596::MIMAT0008686::MIMAT0008699::MIMAT0008837::MIMAT0008876::MIMAT0008980::MIMAT0008996::MIMAT0009098	mmu-let-7a(9.2)							+	01-MAY-06
4373385	000333	UGACAGAAGAGAGUGAGCAC	ath-miR156a	ath-miR156a::ath-miR156b::ath-miR156c::ath-miR156d::ath-miR156e::ath-miR156f::ghr-miR156a::ghr-miR156b::ghr-miR156d::gma-miR156a::osa-miR156a::osa-miR156b::osa-miR156c::osa-miR156d::osa-miR156e::osa-miR156f::osa-miR156g::osa-miR156h::osa-miR156i::osa-miR156j::ppt-miR156a::ppt-miR156b::ppt-miR156c::ptc-miR156a::ptc-miR156b::ptc-miR156c::ptc-miR156d::ptc-miR156e::ptc-miR156f::sbi-miR156a::sbi-miR15…	MIMAT0000166::MIMAT0000167::MIMAT0000168::MIMAT0000169::MIMAT0000170::MIMAT0000171::MIMAT0000618::MIMAT0000619::MIMAT0000620::MIMAT0000621::MIMAT0000622::MIMAT0000623::MIMAT0000624::MIMAT0000625::MIMAT0000626::MIMAT0000627::MIMAT0001351::MIMAT0001352::MIMAT0001353::MIMAT0001354::MIMAT0001355::MIMAT0001356::MIMAT0001357::MIMAT0001358::MIMAT0001359::MIMAT0001398::MIMAT0001399::MIMAT0001400::MIMAT00…	ath-miR156(3.1)::osa-miR156(3.1)					+			01-MAY-06
4373386	000334	CGACAGAAGAGAGUGAGCACA	ath-miR156g			ath-miR156g(9)								01-MAY-06
4373387	000335	UUGACAGAAGAAAGAGAGCAC	ath-miR156h	smo-miR156c	MIMAT0005215	ath-miR156h(9)								01-MAY-06
4373388	000336	UUGACAGAAGAUAGAGAGCAC	ath-miR157a	ath-miR157a::ath-miR157b::ath-miR157c::bna-miR156b::bna-miR156c::gma-miR156c::gma-miR156d::gma-miR156e::gra-miR157a::gra-miR157b::ptc-miR156g::ptc-miR156h::ptc-miR156i::ptc-miR156j::sly-miR156a::sly-miR156b::sly-miR156c::vvi-miR156f::vvi-miR156g	MIMAT0000172::MIMAT0000173::MIMAT0000174::MIMAT0001672::MIMAT0001673::MIMAT0001674::MIMAT0001896::MIMAT0001897::MIMAT0001898::MIMAT0001899::MIMAT0005636::MIMAT0005639::MIMAT0005645::MIMAT0005646::MIMAT0005810::MIMAT0005811::MIMAT0009138::MIMAT0009139::MIMAT0009140	ath-miR157(3.1)					+			01-MAY-06
4373389	000337	UCCCAAAUGUAGACAAAGCA	ath-miR158a	ath-miR158a	MIMAT0000176	ath-miR158(3.1)					+			01-MAY-06
4373390	000338	UUUGGAUUGAAGGGAGCUCUA	ath-miR159a	ath-miR159a::bna-miR159::gma-miR159a::ptc-miR159a::ptc-miR159b::ptc-miR159c::sly-miR159::vvi-miR159c	MIMAT0000177::MIMAT0001675::MIMAT0001901::MIMAT0001902::MIMAT0001903::MIMAT0005635::MIMAT0005650::MIMAT0009141	gma-miR159(11)					+			01-MAY-06
4373391	000339	UUUGGAUUGAAGGGAGCUCUU	ath-miR159b	ath-miR159b	MIMAT0000207						+			01-MAY-06
4373392	000340	UUUGGAUUGAAGGGAGCUCCU	ath-miR159c	ath-miR159c	MIMAT0001015						+			01-MAY-06
4373393	000341	UGCCUGGCUCCCUGUAUGCCA	ath-miR160a	ath-miR160a::ath-miR160b::ath-miR160c::gma-miR160::mtr-miR160::osa-miR160a::osa-miR160b::osa-miR160c::osa-miR160d::ppt-miR160a::ppt-miR160e::ppt-miR160f::ptc-miR160a::ptc-miR160b::ptc-miR160c::ptc-miR160d::sbi-miR160a::sbi-miR160b::sbi-miR160c::sbi-miR160d::sbi-miR160e::sly-miR160a::smo-miR160a::smo-miR160b::tae-miR160::vvi-miR160c::vvi-miR160d::vvi-miR160f::zma-miR160a::zma-miR160b::zma-miR160c:…	MIMAT0000178::MIMAT0000179::MIMAT0000180::MIMAT0000628::MIMAT0000629::MIMAT0000630::MIMAT0000631::MIMAT0001360::MIMAT0001361::MIMAT0001362::MIMAT0001363::MIMAT0001374::MIMAT0001401::MIMAT0001402::MIMAT0001403::MIMAT0001404::MIMAT0001405::MIMAT0001641::MIMAT0001676::MIMAT0001907::MIMAT0001908::MIMAT0001909::MIMAT0001910::MIMAT0004347::MIMAT0005034::MIMAT0005035::MIMAT0005218::MIMAT0005219::MIMAT00…	ath-miR160(3.1)::osa-miR160(3.1)					+			01-MAY-06
4373394	000342	UCGAUAAACCUCUGCAUCCAG	ath-miR162a	ath-miR162a::ath-miR162b::cpa-miR162a::ghr-miR162a::mtr-miR162::osa-miR162a::ptc-miR162a::ptc-miR162b::ptc-miR162c::sly-miR162::vvi-miR162	MIMAT0000182::MIMAT0000183::MIMAT0000632::MIMAT0001640::MIMAT0001915::MIMAT0001916::MIMAT0001917::MIMAT0005567::MIMAT0005657::MIMAT0005812::MIMAT0009142	ath-miR162(3.1)::osa-miR162(3.1)					+			01-MAY-06
4373395	000343	UUGAAGAGGACUUGGAACUUCGAU	ath-miR163	ath-miR163	MIMAT0000184						+			01-MAY-06
4373396	000344	UGGAGAAGCAGGGCACGUGCA	ath-miR164a	ath-miR164a::ath-miR164b::bna-miR164::gma-miR164::osa-miR164a::osa-miR164b::osa-miR164f::ptc-miR164a::ptc-miR164b::ptc-miR164c::ptc-miR164d::ptc-miR164e::sbi-miR164::tae-miR164::vvi-miR164a::vvi-miR164c::vvi-miR164d::zma-miR164a::zma-miR164b::zma-miR164c::zma-miR164d	MIMAT0000185::MIMAT0000186::MIMAT0000633::MIMAT0000634::MIMAT0001089::MIMAT0001364::MIMAT0001365::MIMAT0001366::MIMAT0001367::MIMAT0001406::MIMAT0001918::MIMAT0001919::MIMAT0001920::MIMAT0001921::MIMAT0001922::MIMAT0005346::MIMAT0005633::MIMAT0005658::MIMAT0005660::MIMAT0005661::MIMAT0007354	ath-miR164(3.1)::osa-miR164(3.1)					+			01-MAY-06
4373397	000345	UGGAGAAGCAGGGCACGUGCG	ath-miR164c	ath-miR164c	MIMAT0001017						+			01-MAY-06
4373399	000347	UCGGACCAGGCUUCAUUCCCC	ath-miR166a	ath-miR166a::ath-miR166b::ath-miR166c::ath-miR166d::ath-miR166e::ath-miR166f::ath-miR166g::bna-miR166a::bna-miR166b::bna-miR166c::bna-miR166d::ghr-miR166b::gma-miR166a::gma-miR166b::mtr-miR166::osa-miR166a::osa-miR166b::osa-miR166c::osa-miR166d::osa-miR166f::osa-miR166n::ppt-miR166a::ppt-miR166b::ppt-miR166c::ppt-miR166d::ppt-miR166e::ppt-miR166f::ppt-miR166g::ppt-miR166h::ppt-miR166i::pta-miR166…	MIMAT0000189::MIMAT0000190::MIMAT0000191::MIMAT0000192::MIMAT0000193::MIMAT0000194::MIMAT0000195::MIMAT0000635::MIMAT0000636::MIMAT0000637::MIMAT0000638::MIMAT0000640::MIMAT0001088::MIMAT0001375::MIMAT0001642::MIMAT0001677::MIMAT0001678::MIMAT0001924::MIMAT0001925::MIMAT0001926::MIMAT0001927::MIMAT0001928::MIMAT0001929::MIMAT0001930::MIMAT0001931::MIMAT0001932::MIMAT0001933::MIMAT0001934::MIMAT00…	ath-miR166(3.1)::osa-miR166(3.1)::osa-miR166e(8.1)					+			01-MAY-06
4373400	000348	UGAAGCUGCCAGCAUGAUCUA	ath-miR167a	ath-miR167a::ath-miR167b::bna-miR167c::gma-miR167a::gma-miR167b::osa-miR167a::osa-miR167b::osa-miR167c::ptc-miR167a::ptc-miR167b::ptc-miR167c::ptc-miR167d::sbi-miR167a::sbi-miR167b::sly-miR167::tae-miR167::vvi-miR167b::vvi-miR167d::vvi-miR167e::zma-miR167a::zma-miR167b::zma-miR167c::zma-miR167d	MIMAT0000196::MIMAT0000197::MIMAT0000641::MIMAT0000642::MIMAT0000643::MIMAT0001370::MIMAT0001371::MIMAT0001372::MIMAT0001373::MIMAT0001407::MIMAT0001408::MIMAT0001679::MIMAT0001680::MIMAT0001941::MIMAT0001942::MIMAT0001943::MIMAT0001944::MIMAT0005347::MIMAT0005628::MIMAT0005671::MIMAT0005673::MIMAT0005674::MIMAT0007917	ath-miR167(3.1)::osa-miR167(3.1)					+			01-MAY-06
4373401	000349	UUAAGCUGCCAGCAUGAUCUU	ath-miR167c			ath-miR167c(9)								01-MAY-06
4373402	000350	UGAAGCUGCCAGCAUGAUCUGG	ath-miR167d	ath-miR167d	MIMAT0000905						+			01-MAY-06
4373403	000351	UCGCUUGGUGCAGGUCGGGAA	ath-miR168a	ath-miR168a::ath-miR168b::bna-miR168::gma-miR168::ptc-miR168a::ptc-miR168b::vvi-miR168	MIMAT0000198::MIMAT0000199::MIMAT0001681::MIMAT0001949::MIMAT0001950::MIMAT0005625::MIMAT0005675	ath-miR168(3.1)					+			01-MAY-06
4373404	000352	CAGCCAAGGAUGACUUGCCGA	ath-miR169a	ath-miR169a::bna-miR169a::bna-miR169b::gma-miR169b::mtr-miR169a::mtr-miR169b::osa-miR169a::ptc-miR169a::ptc-miR169b::ptc-miR169c::sbi-miR169a::sly-miR169c::vvi-miR169f::vvi-miR169g::zma-miR169a::zma-miR169b	MIMAT0000200::MIMAT0000644::MIMAT0001368::MIMAT0001369::MIMAT0001410::MIMAT0001643::MIMAT0001644::MIMAT0001951::MIMAT0001958::MIMAT0001959::MIMAT0005612::MIMAT0005613::MIMAT0005681::MIMAT0005682::MIMAT0007356::MIMAT0007920	ath-miR169(3.1)::osa-miR169(3.1)					+			01-MAY-06
4373405	000353	CAGCCAAGGAUGACUUGCCGG	ath-miR169b	ath-miR169b::ath-miR169c::gma-miR169a::osa-miR169b::osa-miR169c::ptc-miR169d::ptc-miR169e::ptc-miR169f::ptc-miR169g::ptc-miR169h::sbi-miR169b::sly-miR169a::vvi-miR169a::vvi-miR169c::vvi-miR169j::vvi-miR169k::vvi-miR169s::vvi-miR169w::zma-miR169c	MIMAT0000906::MIMAT0000907::MIMAT0001047::MIMAT0001048::MIMAT0001409::MIMAT0001693::MIMAT0001728::MIMAT0001960::MIMAT0001961::MIMAT0001962::MIMAT0001963::MIMAT0001964::MIMAT0005676::MIMAT0005678::MIMAT0005683::MIMAT0005684::MIMAT0005688::MIMAT0006553::MIMAT0007918	gma-miR169(11)					+			01-MAY-06
4373406	000354	UGAGCCAAGGAUGACUUGCCG	ath-miR169d	ath-miR169d::ath-miR169e::ath-miR169f::ath-miR169g::ptc-miR169n	MIMAT0000908::MIMAT0000909::MIMAT0000910::MIMAT0000911::MIMAT0001970						+			01-MAY-06
4373407	000355	UAGCCAAGGAUGACUUGCCUG	ath-miR169h	ath-miR169h::ath-miR169i::ath-miR169j::ath-miR169k::ath-miR169l::ath-miR169m::ath-miR169n::ghb-miR169a::osa-miR169h::osa-miR169i::osa-miR169j::osa-miR169k::osa-miR169l::osa-miR169m::ptc-miR169i::ptc-miR169j::ptc-miR169k::ptc-miR169l::ptc-miR169m::sbi-miR169e::sbi-miR169f::sbi-miR169g::sbi-miR169h::sly-miR169b::vvi-miR169e::zma-miR169i::zma-miR169j::zma-miR169k	MIMAT0000913::MIMAT0000914::MIMAT0000915::MIMAT0000916::MIMAT0000917::MIMAT0000918::MIMAT0000919::MIMAT0001053::MIMAT0001054::MIMAT0001055::MIMAT0001056::MIMAT0001057::MIMAT0001058::MIMAT0001455::MIMAT0001456::MIMAT0001457::MIMAT0001458::MIMAT0001732::MIMAT0001733::MIMAT0001734::MIMAT0001965::MIMAT0001966::MIMAT0001967::MIMAT0001968::MIMAT0001969::MIMAT0005680::MIMAT0005814::MIMAT0007919	sbi-MIR169e(6)::sbi-MIR169f(6)::sbi-MIR169g(6)::sbi-MIR169h(6)					+			01-MAY-06
4373408	000356	UGAUUGAGCCGUGUCAAUAUC	ath-miR170	ath-miR170	MIMAT0000201						+			01-MAY-06
4373409	000357	UGAUUGAGCCGCGCCAAUAUC	ath-miR171a	ath-miR171a::bna-miR171f::osa-miR171a::vvi-miR171e	MIMAT0000202::MIMAT0000645::MIMAT0005610::MIMAT0005695	ath-miR171(3.1)::bna-miR171g(11)::osa-miR171(3.1)					+			01-MAY-06
4373410	000358	UUGAGCCGUGCCAAUAUCACG	ath-miR171b	ath-miR171b::ath-miR171c::bna-miR171a::bna-miR171b::bna-miR171c::bna-miR171d::bna-miR171e::ptc-miR171a::ptc-miR171b::sly-miR171b::vvi-miR171c::vvi-miR171d	MIMAT0000920::MIMAT0000921::MIMAT0001983::MIMAT0001984::MIMAT0005605::MIMAT0005606::MIMAT0005607::MIMAT0005608::MIMAT0005609::MIMAT0005693::MIMAT0005694::MIMAT0007923						+			01-MAY-06
4373411	000359	AGAAUCUUGAUGAUGCUGCAU	ath-miR172a	ath-miR172a::ath-miR172b::gma-miR172a::gma-miR172b::osa-miR172a::osa-miR172d::ptc-miR172a::ptc-miR172b::ptc-miR172c::ptc-miR172f::sly-miR172a::sly-miR172b::vvi-miR172d	MIMAT0000203::MIMAT0000205::MIMAT0001069::MIMAT0001084::MIMAT0001682::MIMAT0001683::MIMAT0001993::MIMAT0001994::MIMAT0001995::MIMAT0001998::MIMAT0005702::MIMAT0009143::MIMAT0009144	ath-miR172(3.1)					+			01-MAY-06
4373412	000360	UUCGCUUGCAGAGAGAAAUCAC	ath-miR173	ath-miR173	MIMAT0000206						+			01-MAY-06
4373413	000361	UUGGACUGAAGGGAGCUCCC	ath-miR319a	gma-miR319a::gma-miR319b::mtr-miR319::ptc-miR319a::ptc-miR319b::ptc-miR319c::ptc-miR319d	MIMAT0001653::MIMAT0001684::MIMAT0001685::MIMAT0002002::MIMAT0002003::MIMAT0002004::MIMAT0002005	ath-miR319(3.1)::ath-miR319a(9)::ath-miR319b(9)								01-MAY-06
4373414	000362	UCCAAAGGGAUCGCAUUGAUC	ath-miR393a	bna-miR393::gma-miR393::mtr-miR393::osa-miR393::ptc-miR393a::ptc-miR393b::ptc-miR393c::ptc-miR393d::sbi-miR393	MIMAT0000957::MIMAT0001426::MIMAT0001647::MIMAT0002015::MIMAT0002016::MIMAT0002017::MIMAT0002018::MIMAT0004447::MIMAT0007362	ath-miR393a(9)::ath-miR393b(9)::sbi-MIR393(6)								01-MAY-06
4373415	000363	UUGGCAUUCUGUCCACCUCC	ath-miR394a	ath-miR394a::ath-miR394b::osa-miR394::ptc-miR394a-5p::ptc-miR394b-5p::sbi-miR394a::sbi-miR394b::vvi-miR394a::vvi-miR394b::vvi-miR394c::zma-miR394a::zma-miR394b	MIMAT0000936::MIMAT0000937::MIMAT0000958::MIMAT0001427::MIMAT0001428::MIMAT0001696::MIMAT0001697::MIMAT0002019::MIMAT0002020::MIMAT0005709::MIMAT0005710::MIMAT0006558	ptc-miR394a(11)::ptc-miR394b(11)::sbi-MIR394a(6)::sbi-MIR394b(6)					+			01-MAY-06
4373416	000364	CUGAAGUGUUUGGGGGAACUC	ath-miR395a	ath-miR395a::ath-miR395d::ath-miR395e::ptc-miR395b::ptc-miR395c::ptc-miR395d::ptc-miR395e::ptc-miR395f::ptc-miR395g::ptc-miR395h::ptc-miR395i::ptc-miR395j::vvi-miR395a::vvi-miR395b::vvi-miR395c::vvi-miR395d::vvi-miR395e::vvi-miR395f::vvi-miR395g::vvi-miR395h::vvi-miR395i::vvi-miR395j::vvi-miR395k::vvi-miR395l::vvi-miR395m	MIMAT0000938::MIMAT0000941::MIMAT0000942::MIMAT0002022::MIMAT0002023::MIMAT0002024::MIMAT0002025::MIMAT0002026::MIMAT0002027::MIMAT0002028::MIMAT0002029::MIMAT0002030::MIMAT0005711::MIMAT0005712::MIMAT0005713::MIMAT0005714::MIMAT0005715::MIMAT0005716::MIMAT0005717::MIMAT0005718::MIMAT0005719::MIMAT0005720::MIMAT0005721::MIMAT0005722::MIMAT0005723						+			01-MAY-06
4373417	000365	CUGAAGUGUUUGGGGGGACUC	ath-miR395b	ath-miR395b::ath-miR395c::ath-miR395f	MIMAT0000939::MIMAT0000940::MIMAT0000943						+			01-MAY-06
4373418	000366	UUCCACAGCUUUCUUGAACUG	ath-miR396a	ath-miR396a::ghr-miR396a::ghr-miR396b::gma-miR396a::osa-miR396a::osa-miR396b::ptc-miR396a::ptc-miR396b::sbi-miR396a::sbi-miR396b::sof-miR396::vvi-miR396c::vvi-miR396d::zma-miR396a::zma-miR396b	MIMAT0000944::MIMAT0000977::MIMAT0000978::MIMAT0001434::MIMAT0001435::MIMAT0001657::MIMAT0001687::MIMAT0001702::MIMAT0001703::MIMAT0002031::MIMAT0002032::MIMAT0005726::MIMAT0005818::MIMAT0005819::MIMAT0006560	sbi-MIR396a(6)::sbi-MIR396b(6)					+			01-MAY-06
4373419	000367	UUCCACAGCUUUCUUGAACUU	ath-miR396b	ath-miR396b::bna-miR396a::gma-miR396b::osa-miR396c::pta-miR396::ptc-miR396c::ptc-miR396d::ptc-miR396e::sbi-miR396c	MIMAT0000945::MIMAT0000979::MIMAT0001436::MIMAT0001688::MIMAT0002033::MIMAT0002034::MIMAT0002035::MIMAT0004448::MIMAT0004999	sbi-MIR396c(6)					+			01-MAY-06
4373420	000368	UCAUUGAGUGCAGCGUUGAUG	ath-miR397a	ath-miR397a::osa-miR397a::ptc-miR397a::vvi-miR397a::vvi-miR397b	MIMAT0000946::MIMAT0000980::MIMAT0002038::MIMAT0006561::MIMAT0006562						+			01-MAY-06
4373421	000369	UCAUUGAGUGCAUCGUUGAUG	ath-miR397b	ath-miR397b	MIMAT0000947						+			01-MAY-06
4373422	000370	UGUGUUCUCAGGUCACCCCUU	ath-miR398a	ath-miR398a::gma-miR398a::gma-miR398b::osa-miR398a::ptc-miR398a::vvi-miR398a	MIMAT0000948::MIMAT0000982::MIMAT0001689::MIMAT0001690::MIMAT0002041::MIMAT0005727						+			01-MAY-06
4373423	000371	UGUGUUCUCAGGUCACCCCUG	ath-miR398b	ath-miR398b::ath-miR398c	MIMAT0000949::MIMAT0000950						+			01-MAY-06
4373424	000372	UGCCAAAGGAGAUUUGCCCUG	ath-miR399a	ath-miR399a::mtr-miR399c	MIMAT0000951::MIMAT0001650						+			01-MAY-06
4373425	000373	UGCCAAAGGAGAGUUGCCCUG	ath-miR399b	ath-miR399b::ath-miR399c::osa-miR399d::sbi-miR399d::sbi-miR399i::vvi-miR399b::vvi-miR399c::zma-miR399e	MIMAT0000952::MIMAT0000953::MIMAT0000987::MIMAT0001439::MIMAT0001708::MIMAT0001752::MIMAT0005729::MIMAT0006565	sbi-MIR399d(6)					+			01-MAY-06
4373427	000375	UGCCAAAGGAGAUUUGCCUCG	ath-miR399e	ath-miR399e	MIMAT0000955						+			01-MAY-06
4373428	000376	UGCCAAAGGAGAUUUGCCCGG	ath-miR399f	ath-miR399f::bna-miR399::ptc-miR399b::ptc-miR399c::vvi-miR399e	MIMAT0000956::MIMAT0002045::MIMAT0002046::MIMAT0004449::MIMAT0005730	osa-miR399g(8.1)					+			01-MAY-06
4373169	000377	UGAGGUAGUAGGUUGUAUAGUU	hsa-let-7a	bta-let-7a::cbr-let-7::cel-let-7::cfa-let-7a::dre-let-7a::fru-let-7a::gga-let-7a::gga-let-7j::hsa-let-7a::mdo-let-7a::mml-let-7a::mmu-let-7a::ptr-let-7a::rno-let-7a::tni-let-7a::xtr-let-7a	MIMAT0000001::MIMAT0000062::MIMAT0000463::MIMAT0000521::MIMAT0000774::MIMAT0001101::MIMAT0001181::MIMAT0001759::MIMAT0002928::MIMAT0002929::MIMAT0003667::MIMAT0003844::MIMAT0004141::MIMAT0006151::MIMAT0006594::MIMAT0007936	gga-let-7a-1(5)::gga-let-7a-2(5)::gga-let-7a-3(5)		+	+	+		+		27-MAR-06
4373168	000378	UGAGGUAGUAGGUUGUGUGGUU	hsa-let-7b	bta-let-7b::dre-let-7b::fru-let-7b::gga-let-7b::hsa-let-7b::mdo-let-7b::mml-let-7b::mmu-let-7b::oan-let-7b::ptr-let-7b::rno-let-7b::tni-let-7b	MIMAT0000063::MIMAT0000522::MIMAT0000775::MIMAT0001102::MIMAT0001760::MIMAT0003016::MIMAT0003017::MIMAT0004162::MIMAT0004331::MIMAT0006152::MIMAT0006897::MIMAT0007937			+	+	+				27-MAR-06
4373167	000379	UGAGGUAGUAGGUUGUAUGGUU	hsa-let-7c	bta-let-7c::cfa-let-7c::dre-let-7c::gga-let-7c::hsa-let-7c::mml-let-7c::mmu-let-7c::ptr-let-7c::rno-let-7c::ssc-let-7c::xtr-let-7c	MIMAT0000064::MIMAT0000523::MIMAT0000776::MIMAT0001104::MIMAT0001761::MIMAT0002151::MIMAT0003644::MIMAT0004332::MIMAT0006153::MIMAT0006669::MIMAT0007938			+	+	+				27-MAR-06
4373166	000380	AGAGGUAGUAGGUUGCAUAGU	hsa-let-7d	mdo-let-7d	MIMAT0004172	hsa-let-7d(9.2)::mmu-let-7d(9.2)::rno-let-7d(9.2)								27-MAR-06
4373165	000381	UGAGGUAGGAGGUUGUAUAGU	hsa-let-7e	bta-let-7e	MIMAT0004333	hsa-let-7e(9.2)::mmu-let-7e(9.2)::rno-let-7e(9.2)								27-MAR-06
4373164	000382	UGAGGUAGUAGAUUGUAUAGUU	hsa-let-7f	bta-let-7f::cfa-let-7f::dre-let-7f::gga-let-7f::hsa-let-7f::mdo-let-7f::mml-let-7f::mmu-let-7f::oan-let-7f::ptr-let-7f::rno-let-7f::ssc-let-7f::xtr-let-7f	MIMAT0000067::MIMAT0000525::MIMAT0000778::MIMAT0001162::MIMAT0001764::MIMAT0002152::MIMAT0003519::MIMAT0003645::MIMAT0004161::MIMAT0006156::MIMAT0006610::MIMAT0007179::MIMAT0007941			+	+	+				27-MAR-06
4373163	000383	UGAGGUAGUAGUUUGUACAGU	hsa-let-7g	gga-let-7g::mdo-let-7g	MIMAT0001160::MIMAT0004142	hsa-let-7g(9.2)::mmu-let-7g(9.2)								27-MAR-06
4373162	000384	UGAGGUAGUAGUUUGUGCUGU	hsa-let-7i	gga-let-7i::mdo-let-7i::xtr-let-7i	MIMAT0001098::MIMAT0003647::MIMAT0004143	hsa-let-7i(9.2)::mmu-let-7i(9.2)::rno-let-7i(9.2)								27-MAR-06
4373161	000385	UGGAAUGUAAAGAAGUAUGUA	hsa-miR-1	cbr-miR-1::cel-miR-1::cfa-miR-1::gga-miR-1a::mdo-miR-1::ppa-miR-1::xtr-miR-1a	MIMAT0000003::MIMAT0000465::MIMAT0001127::MIMAT0002621::MIMAT0003551::MIMAT0004085::MIMAT0006656	gga-miR-1(7.1)::gga-miR-1-1(5)::gga-miR-1-2(5)::hsa-miR-1(9.2)::mmu-miR-1(9.2)						+		27-MAR-06
4373014	000386	UGGAAGACUAGUGAUUUUGUUG	hsa-miR-7	cin-miR-7::gga-miR-7::mdo-miR-7::odi-miR-7::xtr-miR-7	MIMAT0001157::MIMAT0003552::MIMAT0004086::MIMAT0006078::MIMAT0006091	dre-miR-7(6)::hsa-miR-7(9.2)::mmu-miR-7(9.2)								27-MAR-06
4373153	000387	UACCCUGUAGAUCCGAAUUUGUG	hsa-miR-10a	age-miR-10a::bta-miR-10a::ggo-miR-10a::hsa-miR-10a::mdo-miR-10a::mml-miR-10a::mmu-miR-10a::ppa-miR-10a::ptr-miR-10a::rno-miR-10a-5p::sla-miR-10a::xtr-miR-10a	MIMAT0000253::MIMAT0000648::MIMAT0000782::MIMAT0002486::MIMAT0002488::MIMAT0002489::MIMAT0002490::MIMAT0003557::MIMAT0003786::MIMAT0004089::MIMAT0006161::MIMAT0007944	dre-miR-10a(6)::rno-miR-10a(9.2)		+	+	+				27-MAR-06
4373152	000388	UACCCUGUAGAACCGAAUUUGU	hsa-miR-10b	gga-miR-10b::ggo-miR-10b::mne-miR-10b::oan-miR-10b::ppa-miR-10b::xtr-miR-10b	MIMAT0001148::MIMAT0002491::MIMAT0002492::MIMAT0002493::MIMAT0003558::MIMAT0007218	dre-miR-10b(6)::hsa-miR-10b(9.2)::rno-miR-10b(5)								27-MAR-06
4373123	000389	UAGCAGCACAUAAUGGUUUGUG	hsa-miR-15a	age-miR-15a::ggo-miR-15a::hsa-miR-15a::lca-miR-15a::lla-miR-15a::mml-miR-15a::mmu-miR-15a::mne-miR-15a::ppa-miR-15a::ppy-miR-15a::ptr-miR-15a::sla-miR-15a::xtr-miR-15a	MIMAT0000068::MIMAT0000526::MIMAT0002638::MIMAT0002640::MIMAT0002642::MIMAT0002644::MIMAT0002646::MIMAT0002648::MIMAT0002650::MIMAT0002652::MIMAT0002654::MIMAT0002656::MIMAT0003560	gga-miR-15a(8.1)		+	+					27-MAR-06
4373122	000390	UAGCAGCACAUCAUGGUUUACA	hsa-miR-15b	age-miR-15b::bta-miR-15b::ggo-miR-15b::hsa-miR-15b::lla-miR-15b::mml-miR-15b::mmu-miR-15b::mne-miR-15b::ppa-miR-15b::ppy-miR-15b::ptr-miR-15b::rno-miR-15b::ssc-miR-15b	MIMAT0000124::MIMAT0000417::MIMAT0000784::MIMAT0002125::MIMAT0002202::MIMAT0002203::MIMAT0002204::MIMAT0002205::MIMAT0002206::MIMAT0002207::MIMAT0002208::MIMAT0002209::MIMAT0003792			+	+	+				27-MAR-06
4373121	000391	UAGCAGCACGUAAAUAUUGGCG	hsa-miR-16	age-miR-16::cfa-miR-16::ggo-miR-16::hsa-miR-16::lla-miR-16::mdo-miR-16::mml-miR-16::mmu-miR-16::mne-miR-16::oan-miR-16a::ppa-miR-16::ppy-miR-16::ptr-miR-16::rno-miR-16::sla-miR-16::ssc-miR-16	MIMAT0000069::MIMAT0000527::MIMAT0000785::MIMAT0002639::MIMAT0002641::MIMAT0002643::MIMAT0002645::MIMAT0002647::MIMAT0002651::MIMAT0002653::MIMAT0002655::MIMAT0002657::MIMAT0004145::MIMAT0006648::MIMAT0007166::MIMAT0007754			+	+	+				27-MAR-06
4373120	000392	ACUGCAGUGAAGGCACUUGU	hsa-miR-17-3p	age-miR-17-3p::bta-miR-17-3p::gga-miR-17-3p::ggo-miR-17-3p::lca-miR-17-3p::lla-miR-17-3p::mml-miR-17-3p::mne-miR-17-3p::oan-miR-17*::ppa-miR-17-3p::ppy-miR-17-3p::ptr-miR-17-3p::sla-miR-17-3p::xtr-miR-17-3p	MIMAT0001115::MIMAT0002659::MIMAT0002666::MIMAT0002673::MIMAT0002680::MIMAT0002687::MIMAT0002694::MIMAT0002701::MIMAT0002708::MIMAT0002715::MIMAT0002722::MIMAT0003565::MIMAT0003816::MIMAT0007279	hsa-miR-17-3p(9.2)								27-MAR-06
4373119	000393	CAAAGUGCUUACAGUGCAGGUAGU	hsa-miR-17-5p	age-miR-17-5p::bta-miR-17-5p::gga-miR-17-5p::ggo-miR-17-5p::lca-miR-17-5p::lla-miR-17-5p::mdo-miR-17-5p::mml-miR-17-5p::mne-miR-17-5p::ppa-miR-17-5p::ppy-miR-17-5p::ptr-miR-17-5p::sla-miR-17-5p::xtr-miR-17-5p	MIMAT0001114::MIMAT0002658::MIMAT0002665::MIMAT0002672::MIMAT0002679::MIMAT0002686::MIMAT0002693::MIMAT0002700::MIMAT0002707::MIMAT0002714::MIMAT0002721::MIMAT0003564::MIMAT0003815::MIMAT0004165	hsa-miR-17-5p(9.2)::mmu-miR-17-5p(9.2)::rno-miR-17(9.2)								27-MAR-06
4373118	000394	UAAGGUGCAUCUAGUGCAGAUA	hsa-miR-18a	age-miR-18::bta-miR-18a::dre-miR-18a::fru-miR-18::gga-miR-18a::ggo-miR-18::lca-miR-18::lla-miR-18::mdo-miR-18::mml-miR-18::mne-miR-18::ppa-miR-18::ppy-miR-18::ptr-miR-18a::sla-miR-18::ssc-miR-18::tni-miR-18	MIMAT0001113::MIMAT0001779::MIMAT0002161::MIMAT0002660::MIMAT0002667::MIMAT0002674::MIMAT0002681::MIMAT0002688::MIMAT0002695::MIMAT0002702::MIMAT0002709::MIMAT0002716::MIMAT0002723::MIMAT0002918::MIMAT0002919::MIMAT0003526::MIMAT0004167	hsa-miR-18(6)::hsa-miR-18a(9.2)::mmu-miR-18(9.2)::ptr-miR-18(11)::rno-miR-18(9.2)::xtr-miR-18a(10)								27-MAR-06
4373099	000395	UGUGCAAAUCUAUGCAAAACUGA	hsa-miR-19a	age-miR-19a::bta-miR-19a::cfa-miR-19a::dre-miR-19a::fru-miR-19a::gga-miR-19a::ggo-miR-19a::hsa-miR-19a::lca-miR-19a::lla-miR-19a::mdo-miR-19a::mml-miR-19a::mmu-miR-19a::mne-miR-19a::oan-miR-19a::ppa-miR-19a::ppy-miR-19a::ptr-miR-19a::rno-miR-19a::sla-miR-19a::ssc-miR-19a::tni-miR-19a::xtr-miR-19a	MIMAT0000073::MIMAT0000651::MIMAT0000789::MIMAT0001112::MIMAT0001782::MIMAT0002128::MIMAT0002661::MIMAT0002668::MIMAT0002675::MIMAT0002682::MIMAT0002689::MIMAT0002696::MIMAT0002703::MIMAT0002710::MIMAT0002717::MIMAT0002724::MIMAT0002920::MIMAT0002921::MIMAT0003566::MIMAT0004168::MIMAT0004336::MIMAT0006650::MIMAT0007148			+	+	+				27-MAR-06
4373098	000396	UGUGCAAAUCCAUGCAAAACUGA	hsa-miR-19b	age-miR-19b::bta-miR-19b::dre-miR-19b::fru-miR-19b::gga-miR-19b::ggo-miR-19b::hsa-miR-19b::lca-miR-19b::lla-miR-19b::mdo-miR-19b::mml-miR-19b::mmu-miR-19b::mne-miR-19b::oan-miR-19b::ppa-miR-19b::ppy-miR-19b::ptr-miR-19b::rno-miR-19b::sla-miR-19b::tni-miR-19b::xla-miR-19b::xtr-miR-19b	MIMAT0000074::MIMAT0000513::MIMAT0000788::MIMAT0001110::MIMAT0001347::MIMAT0001783::MIMAT0002663::MIMAT0002670::MIMAT0002677::MIMAT0002684::MIMAT0002691::MIMAT0002698::MIMAT0002705::MIMAT0002712::MIMAT0002719::MIMAT0002726::MIMAT0002922::MIMAT0002923::MIMAT0003567::MIMAT0004170::MIMAT0004337::MIMAT0006856			+	+	+				27-MAR-06
4373090	000397	UAGCUUAUCAGACUGAUGUUGA	hsa-miR-21	age-miR-21::cfa-miR-21::cgr-miR-21::gga-miR-21::ggo-miR-21::hsa-miR-21::mdo-miR-21::mml-miR-21::mmu-miR-21::mne-miR-21::oan-miR-21::ppa-miR-21::ppy-miR-21::ptr-miR-21::rno-miR-21::ssc-miR-21	MIMAT0000076::MIMAT0000530::MIMAT0000790::MIMAT0002165::MIMAT0002320::MIMAT0002321::MIMAT0002322::MIMAT0002323::MIMAT0002324::MIMAT0002325::MIMAT0002326::MIMAT0003774::MIMAT0004091::MIMAT0004417::MIMAT0006741::MIMAT0007160			+	+	+				27-MAR-06
4373079	000398	AAGCUGCCAGUUGAAGAACUGU	hsa-miR-22	age-miR-22::cfa-miR-22::gga-miR-22::hsa-miR-22::lca-miR-22::lla-miR-22::mml-miR-22::mmu-miR-22::mne-miR-22::oan-miR-22::ppa-miR-22::ppy-miR-22::ptr-miR-22::rno-miR-22::sla-miR-22::xtr-miR-22	MIMAT0000077::MIMAT0000531::MIMAT0000791::MIMAT0002327::MIMAT0002328::MIMAT0002329::MIMAT0002330::MIMAT0002331::MIMAT0002332::MIMAT0002333::MIMAT0002334::MIMAT0002335::MIMAT0003672::MIMAT0006733::MIMAT0006962::MIMAT0007288			+	+	+				27-MAR-06
4373074	000399	AUCACAUUGCCAGGGAUUUCC	hsa-miR-23a	age-miR-23a::ggo-miR-23a::hsa-miR-23a::lca-miR-23a::mml-miR-23a::mmu-miR-23a::mne-miR-23a::ppa-miR-23a::ppy-miR-23a::ptr-miR-23a::rno-miR-23a::sla-miR-23a::ssc-miR-23a::xtr-miR-23a	MIMAT0000078::MIMAT0000532::MIMAT0000792::MIMAT0002133::MIMAT0002738::MIMAT0002741::MIMAT0002743::MIMAT0002745::MIMAT0002747::MIMAT0002749::MIMAT0002752::MIMAT0002754::MIMAT0002756::MIMAT0003568			+	+	+				27-MAR-06
4373073	000400	AUCACAUUGCCAGGGAUUACC	hsa-miR-23b	gga-miR-23b::hsa-miR-23b::mdo-miR-23b::mml-miR-23b::mmu-miR-23b::rno-miR-23b::xtr-miR-23b	MIMAT0000125::MIMAT0000418::MIMAT0000793::MIMAT0001186::MIMAT0003673::MIMAT0004176::MIMAT0006165			+	+	+				27-MAR-06
4373072	000402	UGGCUCAGUUCAGCAGGAACAG	hsa-miR-24	bta-miR-24-3p::dre-miR-24::fru-miR-24::gga-miR-24::ggo-miR-24::hsa-miR-24::mml-miR-24::mmu-miR-24::mne-miR-24::oan-miR-24::ppa-miR-24::ppy-miR-24::ptr-miR-24::rno-miR-24::ssc-miR-24::tni-miR-24::xtr-miR-24a	MIMAT0000080::MIMAT0000219::MIMAT0000794::MIMAT0001188::MIMAT0001792::MIMAT0002134::MIMAT0002337::MIMAT0002339::MIMAT0002341::MIMAT0002343::MIMAT0002740::MIMAT0002751::MIMAT0003065::MIMAT0003066::MIMAT0003654::MIMAT0003840::MIMAT0006955	bta-miR-24(11)		+	+	+				27-MAR-06
4373071	000403	CAUUGCACUUGUCUCGGUCUGA	hsa-miR-25	bta-miR-25::cfa-miR-25::dre-miR-25::fru-miR-25::ggo-miR-25::hsa-miR-25::lla-miR-25::mdo-miR-25::mml-miR-25::mmu-miR-25::mne-miR-25::ppa-miR-25::ppy-miR-25::rno-miR-25::tni-miR-25::xtr-miR-25	MIMAT0000081::MIMAT0000652::MIMAT0000795::MIMAT0001793::MIMAT0002760::MIMAT0002765::MIMAT0002768::MIMAT0002774::MIMAT0002779::MIMAT0002782::MIMAT0002914::MIMAT0002915::MIMAT0003674::MIMAT0003853::MIMAT0004179::MIMAT0006697	ptr-miR-25(9)		+	+	+				27-MAR-06
4373070	000404	UUCAAGUAAUCCAGGAUAGGC	hsa-miR-26a	gga-miR-26a::xtr-miR-26	MIMAT0001118::MIMAT0003569	hsa-miR-26a(9.2)::mmu-miR-26a(9.2)::rno-miR-26a(9.2)								27-MAR-06
4395166	000405	UUCAAGUAAUCCAGGAUAGGCU	hsa-miR-26a	bta-miR-26a::cfa-miR-26a::dre-miR-26a::fru-miR-26::ggo-miR-26a::hsa-miR-26a::lla-miR-26a::mml-miR-26a::mmu-miR-26a::mne-miR-26a::oan-miR-26::ppa-miR-26a::ppy-miR-26a::ptr-miR-26a::rno-miR-26a::ssc-miR-26a::tni-miR-26	MIMAT0000082::MIMAT0000533::MIMAT0000796::MIMAT0001794::MIMAT0002135::MIMAT0002344::MIMAT0002345::MIMAT0002346::MIMAT0002347::MIMAT0002348::MIMAT0002349::MIMAT0002350::MIMAT0003037::MIMAT0003038::MIMAT0003516::MIMAT0006595::MIMAT0006991	gga-miR-26a(5)		+	+	+				19-MAR-08
4373069	000406	UUCAAGUAAUUCAGGAUAGGUU	hsa-miR-26b	bta-miR-26b::cfa-miR-26b	MIMAT0003531::MIMAT0006678	hsa-miR-26b(9.2)::mmu-miR-26b(9.2)::rno-miR-26b(9.2)								27-MAR-06
4395167	000407	UUCAAGUAAUUCAGGAUAGGU	hsa-miR-26b	hsa-miR-26b::mml-miR-26b::mmu-miR-26b::ptr-miR-26b::rno-miR-26b	MIMAT0000083::MIMAT0000534::MIMAT0000797::MIMAT0006166::MIMAT0008077			+	+	+				19-MAR-08
4373287	000408	UUCACAGUGGCUAAGUUCCGC	hsa-miR-27a	hsa-miR-27a::mdo-miR-27a::mmu-miR-27a::oan-miR-27a::rno-miR-27a::ssc-miR-27a::xtr-miR-27a	MIMAT0000084::MIMAT0000537::MIMAT0000799::MIMAT0002148::MIMAT0003570::MIMAT0004174::MIMAT0007063			+	+	+				27-MAR-06
4373068	000409	UUCACAGUGGCUAAGUUCUGC	hsa-miR-27b	bta-miR-27b::cfa-miR-27b::gga-miR-27b::hsa-miR-27b::mdo-miR-27b::mml-miR-27b::mmu-miR-27b::oan-miR-27b::ptr-miR-27b::rno-miR-27b::xtr-miR-27b	MIMAT0000126::MIMAT0000419::MIMAT0000798::MIMAT0001187::MIMAT0003546::MIMAT0003571::MIMAT0004177::MIMAT0006167::MIMAT0006613::MIMAT0006957::MIMAT0008078			+	+	+				27-MAR-06
4373067	000411	AAGGAGCUCACAGUCUAUUGAG	hsa-miR-28	age-miR-28::ggo-miR-28::hsa-miR-28-5p::lla-miR-28::mml-miR-28::mmu-miR-28::mne-miR-28::ppa-miR-28::ppy-miR-28::ptr-miR-28::rno-miR-28::sla-miR-28	MIMAT0000085::MIMAT0000653::MIMAT0000800::MIMAT0002351::MIMAT0002352::MIMAT0002353::MIMAT0002354::MIMAT0002355::MIMAT0002356::MIMAT0002357::MIMAT0002358::MIMAT0002359	hsa-miR-28(9.2)		+	+	+				27-MAR-06
4373065	000412	UAGCACCAUCUGAAAUCGGUU	hsa-miR-29a			hsa-miR-29a(9.2)::mmu-miR-29a(9.2)::rno-miR-29a(9.2)								27-MAR-06
4373288	000413	UAGCACCAUUUGAAAUCAGUGUU	hsa-miR-29b	cfa-miR-29b::gga-miR-29b::hsa-miR-29b::mml-miR-29b::mmu-miR-29b::rno-miR-29b::xtr-miR-29b	MIMAT0000100::MIMAT0000127::MIMAT0000801::MIMAT0001097::MIMAT0003573::MIMAT0006168::MIMAT0006625			+	+	+				27-MAR-06
4373289	000415	UAGCACCAUUUGAAAUCGGU	hsa-miR-29c	gga-miR-29c::mdo-miR-29a::xtr-miR-29c	MIMAT0001183::MIMAT0003677::MIMAT0004164	hsa-miR-29c(9.2)::mmu-miR-29c(9.2)::rno-miR-29c(9.2)								27-MAR-06
4373062	000416	CUUUCAGUCGGAUGUUUGCAGC	hsa-miR-30a-3p	dre-miR-30e*::gga-miR-30a-3p::ggo-miR-30a-3p::hsa-miR-30a*::mml-miR-30a-3p::mmu-miR-30a*::oan-miR-30a*::ppa-miR-30a-3p::ppy-miR-30a-3p::ptr-miR-30a-3p::rno-miR-30a*	MIMAT0000088::MIMAT0000129::MIMAT0000809::MIMAT0001136::MIMAT0002370::MIMAT0002372::MIMAT0002374::MIMAT0002376::MIMAT0002378::MIMAT0003402::MIMAT0006914	hsa-miR-30a(3.1)::hsa-miR-30a-3p(9.2)::mmu-miR-30a(3.1)::mmu-miR-30a-3p(9.2)::rno-miR-30a(3.1)::rno-miR-30a-3p(9.2)		+	+	+				27-MAR-06
4373061	000417	UGUAAACAUCCUCGACUGGAAG	hsa-miR-30a-5p	gga-miR-30a-5p::ggo-miR-30a-5p::hsa-miR-30a::mdo-miR-30a::mml-miR-30a-5p::mmu-miR-30a::ppa-miR-30a-5p::ppy-miR-30a-5p::ptr-miR-30a-5p::rno-miR-30a::xtr-miR-30a-5p	MIMAT0000087::MIMAT0000128::MIMAT0000808::MIMAT0001135::MIMAT0002369::MIMAT0002371::MIMAT0002373::MIMAT0002375::MIMAT0002377::MIMAT0003574::MIMAT0004093	hsa-miR-30a-5p(9.2)::mmu-miR-30a-5p(9.2)::rno-miR-30a-5p(9.2)		+	+	+				27-MAR-06
4373060	000419	UGUAAACAUCCUACACUCUCAGC	hsa-miR-30c	bta-miR-30c::hsa-miR-30c::lla-miR-30c::mml-miR-30c::mmu-miR-30c::mne-miR-30c::ptr-miR-30c::rno-miR-30c::ssc-miR-30c::xtr-miR-30c	MIMAT0000244::MIMAT0000514::MIMAT0000804::MIMAT0002167::MIMAT0002614::MIMAT0002615::MIMAT0002616::MIMAT0003577::MIMAT0003850::MIMAT0006170	gga-miR-30c(8.1)::gga-miR-30c-1(5)::gga-miR-30c-2(5)		+	+	+				27-MAR-06
4373059	000420	UGUAAACAUCCCCGACUGGAAG	hsa-miR-30d	dre-miR-30d::fru-miR-30d::gga-miR-30d::ggo-miR-30d::hsa-miR-30d::mml-miR-30d::mmu-miR-30d::mne-miR-30d::ppa-miR-30d::ptr-miR-30d::rno-miR-30d::tni-miR-30d::xtr-miR-30d	MIMAT0000245::MIMAT0000515::MIMAT0000807::MIMAT0001129::MIMAT0001806::MIMAT0002617::MIMAT0002618::MIMAT0002619::MIMAT0002620::MIMAT0002949::MIMAT0002950::MIMAT0003657::MIMAT0006171			+	+	+				27-MAR-06
4373058	000421	UGUAAACAUCCUUGACUGGA	hsa-miR-30e-5p			gga-miR-30e(8.1)::hsa-miR-30e(5)::hsa-miR-30e-5p(9.2)::mmu-miR-30e(9.2)::rno-miR-30e(9.2)::xtr-miR-30e(10)								27-MAR-06
4373057	000422	CUUUCAGUCGGAUGUUUACAGC	hsa-miR-30e-3p	cfa-miR-30e::hsa-miR-30e*::mmu-miR-30e*::oan-miR-30e*::rno-miR-30e*	MIMAT0000249::MIMAT0000693::MIMAT0004720::MIMAT0006627::MIMAT0007204	hsa-miR-30e-3p(9.2)		+	+	+				27-MAR-06
4373056	000423	UAUUGCACAUUACUAAGUUGC	hsa-miR-32	gga-miR-32::ggo-miR-32::mdo-miR-32::mml-miR-32::mne-miR-32::ppa-miR-32::ppy-miR-32::ptr-miR-32::sla-miR-32::ssc-miR-32	MIMAT0001125::MIMAT0002149::MIMAT0002385::MIMAT0002386::MIMAT0002387::MIMAT0002388::MIMAT0002389::MIMAT0002390::MIMAT0002391::MIMAT0004095	hsa-miR-32(9.2)::mmu-miR-32(9.2)::rno-miR-32(9.2)								27-MAR-06
4373048	000424	GUGCAUUGUAGUUGCAUUG	hsa-miR-33	ame-miR-33::cin-miR-33::ggo-miR-33::mml-miR-33a::mne-miR-33::oan-miR-33-5p::ppa-miR-33::ppy-miR-33::ptr-miR-33a::tca-miR-33::xtr-miR-33a	MIMAT0002392::MIMAT0002393::MIMAT0002394::MIMAT0002395::MIMAT0002396::MIMAT0002397::MIMAT0003680::MIMAT0004429::MIMAT0006093::MIMAT0006817::MIMAT0008363	gga-miR-33(11)::hsa-miR-33(9.2)::mml-miR-33(10.1)::mmu-miR-33(9.2)::ptr-miR-33(11)::rno-miR-33(9.2)								27-MAR-06
4373278	000425	UGGCAGUGUCUUAGCUGGUUGUU	hsa-miR-34a	gga-miR-34a::mdo-miR-34a::xtr-miR-34a	MIMAT0001173::MIMAT0003578::MIMAT0004096	dre-miR-34a(6)::hsa-miR-34a(9.2)::mmu-miR-34a(9.2)::rno-miR-34a(9.2)								27-MAR-06
4395168	000426	UGGCAGUGUCUUAGCUGGUUGU	hsa-miR-34a	age-miR-34a::bta-miR-34a::cfa-miR-34a::dre-miR-34::ggo-miR-34a::hsa-miR-34a::lla-miR-34a::mml-miR-34a::mmu-miR-34a::mne-miR-34a::ppa-miR-34a::ppy-miR-34a::ptr-miR-34a::rno-miR-34a::sla-miR-34a::ssc-miR-34a	MIMAT0000255::MIMAT0000542::MIMAT0000815::MIMAT0001269::MIMAT0002494::MIMAT0002495::MIMAT0002496::MIMAT0002497::MIMAT0002498::MIMAT0002499::MIMAT0002500::MIMAT0002501::MIMAT0002502::MIMAT0004340::MIMAT0006690::MIMAT0007757	dre-miR-34a(5)::gga-miR-34a(5)		+	+	+				25-APR-08
4373037	000427	UAGGCAGUGUCAUUAGCUGAUUG	hsa-miR-34b	hsa-miR-34b*	MIMAT0000685	hsa-miR-34b(9.2)		+						27-MAR-06
4373036	000428	AGGCAGUGUAGUUAGCUGAUUGC	hsa-miR-34c	cfa-miR-34c::gga-miR-34c::hsa-miR-34c-5p::mml-miR-34c-5p::mmu-miR-34c::oan-miR-34::rno-miR-34c	MIMAT0000381::MIMAT0000686::MIMAT0000814::MIMAT0001180::MIMAT0006175::MIMAT0006693::MIMAT0007108	hsa-miR-34c(9.2)		+	+	+				27-MAR-06
4373013	000430	UAUUGCACUUGUCCCGGCCUG	hsa-miR-92	gga-miR-92::mdo-miR-92::mmu-miR-92a::rno-miR-92a::xtr-miR-92a	MIMAT0000539::MIMAT0000816::MIMAT0001109::MIMAT0003580::MIMAT0004171	hsa-miR-92(9.2)::mmu-miR-92(9.2)::rno-miR-92(9.2)			+	+				27-MAR-06
4395169	000431	UAUUGCACUUGUCCCGGCCUGU	hsa-miR-92a	age-miR-92::bta-miR-92::cfa-miR-92a::dre-miR-92a::fru-miR-92::ggo-miR-92::hsa-miR-92a::lca-miR-92::lla-miR-92::mml-miR-92a::mne-miR-92::oan-miR-92a::ppa-miR-92::ppy-miR-92::ptr-miR-92::sla-miR-92::tni-miR-92	MIMAT0000092::MIMAT0001808::MIMAT0002664::MIMAT0002671::MIMAT0002678::MIMAT0002685::MIMAT0002692::MIMAT0002699::MIMAT0002706::MIMAT0002713::MIMAT0002720::MIMAT0002803::MIMAT0002924::MIMAT0002925::MIMAT0003808::MIMAT0006653::MIMAT0006858	gga-miR-92(5)::hsa-miR-92(5)::mml-miR-92(10.1)		+						19-MAR-08
4373012	000432	AAAGUGCUGUUCGUGCAGGUAG	hsa-miR-93	age-miR-93::ggo-miR-93::lla-miR-93::mdo-miR-93::mml-miR-93::mne-miR-93::ppa-miR-93::ppy-miR-93::ptr-miR-93::sla-miR-93::xtr-miR-93a	MIMAT0002759::MIMAT0002762::MIMAT0002764::MIMAT0002767::MIMAT0002770::MIMAT0002773::MIMAT0002776::MIMAT0002778::MIMAT0002781::MIMAT0003659::MIMAT0004178	hsa-miR-93(9.2)								27-MAR-06
4373011	000433	UUCAACGGGUAUUUAUUGAGCA	hsa-miR-95	ggo-miR-95::hsa-miR-95::lla-miR-95::mml-miR-95::ppa-miR-95::ppy-miR-95::ptr-miR-95::sla-miR-95::ssc-miR-95	MIMAT0000094::MIMAT0002142::MIMAT0002398::MIMAT0002399::MIMAT0002400::MIMAT0002401::MIMAT0002402::MIMAT0002403::MIMAT0006178			+						27-MAR-06
4373010	000434	UUUGGCACUAGCACAUUUUUGC	hsa-miR-96	ggo-miR-96::mml-miR-96::mne-miR-96::ppa-miR-96::ptr-miR-96::sla-miR-96	MIMAT0002784::MIMAT0002786::MIMAT0002788::MIMAT0002790::MIMAT0002792::MIMAT0002794	hsa-miR-96(9.2)								27-MAR-06
4373008	000435	AACCCGUAGAUCCGAUCUUGUG	hsa-miR-99a	dre-miR-99::gga-miR-99a::ggo-miR-99a::hsa-miR-99a::lla-miR-99a::mml-miR-99a::mmu-miR-99a::mne-miR-99a::ppa-miR-99a::ppy-miR-99a::ptr-miR-99a::rno-miR-99a::xtr-miR-99	MIMAT0000097::MIMAT0000131::MIMAT0000820::MIMAT0001103::MIMAT0001812::MIMAT0002410::MIMAT0002411::MIMAT0002412::MIMAT0002413::MIMAT0002414::MIMAT0002415::MIMAT0002416::MIMAT0003582			+	+	+				27-MAR-06
4373007	000436	CACCCGUAGAACCGACCUUGCG	hsa-miR-99b	bta-miR-99b::cfa-miR-99b::hsa-miR-99b::mml-miR-99b::mmu-miR-99b::ptr-miR-99b::rno-miR-99b::ssc-miR-99b	MIMAT0000132::MIMAT0000689::MIMAT0000821::MIMAT0004345::MIMAT0006018::MIMAT0006179::MIMAT0006607::MIMAT0008351			+	+	+				27-MAR-06
4373160	000437	AACCCGUAGAUCCGAACUUGUG	hsa-miR-100	aga-miR-100::age-miR-100::ame-miR-100::dre-miR-100::fru-miR-100::gga-miR-100::ggo-miR-100::hsa-miR-100::lla-miR-100::mml-miR-100::mmu-miR-100::oan-miR-100::ppa-miR-100::ppy-miR-100::ptr-miR-100::rno-miR-100::sla-miR-100::tca-miR-100::tni-miR-100::xtr-miR-100	MIMAT0000098::MIMAT0000655::MIMAT0000822::MIMAT0001178::MIMAT0001498::MIMAT0001813::MIMAT0002417::MIMAT0002418::MIMAT0002419::MIMAT0002420::MIMAT0002421::MIMAT0002422::MIMAT0002423::MIMAT0002424::MIMAT0003063::MIMAT0003064::MIMAT0003682::MIMAT0004420::MIMAT0007046::MIMAT0008369			+	+	+				27-MAR-06
4373159	000438	UACAGUACUGUGAUAACUGAAG	hsa-miR-101	age-miR-101::dre-miR-101a::fru-miR-101a::ggo-miR-101::lla-miR-101::mdo-miR-101::mml-miR-101::mne-miR-101::oan-miR-101::ppa-miR-101::ppy-miR-101::ptr-miR-101::sla-miR-101::tni-miR-101a::xtr-miR-101a	MIMAT0001814::MIMAT0002425::MIMAT0002426::MIMAT0002427::MIMAT0002428::MIMAT0002429::MIMAT0002430::MIMAT0002431::MIMAT0002432::MIMAT0002433::MIMAT0002902::MIMAT0002903::MIMAT0003662::MIMAT0004098::MIMAT0007011	gga-miR-101(11)::hsa-miR-101(9.2)::mmu-miR-101a(9.2)::rno-miR-101(7.1)::rno-miR-101a(9.2)								27-MAR-06
4373158	000439	AGCAGCAUUGUACAGGGCUAUGA	hsa-miR-103	age-miR-103::bta-miR-103::cfa-miR-103::dre-miR-103::fru-miR-103::gga-miR-103::ggo-miR-103::hsa-miR-103::lla-miR-103::mdo-miR-103::mml-miR-103::mmu-miR-103::mne-miR-103::oan-miR-103::ppa-miR-103::ppy-miR-103::ptr-miR-103::rno-miR-103::ssc-miR-103::tni-miR-103::xtr-miR-103	MIMAT0000101::MIMAT0000546::MIMAT0000824::MIMAT0001145::MIMAT0001816::MIMAT0002154::MIMAT0002442::MIMAT0002443::MIMAT0002444::MIMAT0002445::MIMAT0002446::MIMAT0002447::MIMAT0002448::MIMAT0002449::MIMAT0003041::MIMAT0003042::MIMAT0003521::MIMAT0003663::MIMAT0004099::MIMAT0006687::MIMAT0006942	gga-miR-103-1(5)::gga-miR-103-2(5)		+	+	+				27-MAR-06
4373157	000441	UCAAAUGCUCAGACUCCUGU	hsa-miR-105	ggo-miR-105::lla-miR-105::mne-miR-105::ppa-miR-105::ppy-miR-105::ptr-miR-105::sla-miR-105::ssc-miR-105-1	MIMAT0002116::MIMAT0002450::MIMAT0002451::MIMAT0002452::MIMAT0002453::MIMAT0002455::MIMAT0002456::MIMAT0002457	hsa-miR-105(9.2)::mml-miR-105(10.1)								11-OCT-06
4373155	000442	UAAAGUGCUGACAGUGCAGAU	hsa-miR-106b	age-miR-106b::cfa-miR-106b::ggo-miR-106b::hsa-miR-106b::lla-miR-106b::mml-miR-106b::mmu-miR-106b::mne-miR-106b::ppa-miR-106b::ppy-miR-106b::ptr-miR-106b::rno-miR-106b::sla-miR-106b	MIMAT0000386::MIMAT0000680::MIMAT0000825::MIMAT0002758::MIMAT0002761::MIMAT0002763::MIMAT0002766::MIMAT0002769::MIMAT0002772::MIMAT0002775::MIMAT0002777::MIMAT0002780::MIMAT0006695			+	+	+				27-MAR-06
4373154	000443	AGCAGCAUUGUACAGGGCUAUCA	hsa-miR-107	dre-miR-107::fru-miR-107::gga-miR-107::ggo-miR-107::hsa-miR-107::lla-miR-107::mdo-miR-107::mml-miR-107::mmu-miR-107::mne-miR-107::ppa-miR-107::ppy-miR-107::ptr-miR-107::rno-miR-107::ssc-miR-107::tni-miR-107::xtr-miR-107	MIMAT0000104::MIMAT0000647::MIMAT0000826::MIMAT0001147::MIMAT0001817::MIMAT0002155::MIMAT0002458::MIMAT0002459::MIMAT0002460::MIMAT0002461::MIMAT0002462::MIMAT0002463::MIMAT0002464::MIMAT0003043::MIMAT0003044::MIMAT0003584::MIMAT0004100			+	+	+				27-MAR-06
4373151	000445	UGGAGUGUGACAAUGGUGUUUGU	hsa-miR-122a	gga-miR-122::ssc-miR-122::xtr-miR-122	MIMAT0001190::MIMAT0002119::MIMAT0003585	gga-miR-122a(9.2)::gga-miR-122a-1(5)::gga-miR-122a-2(5)::hsa-miR-122a(9.2)::mmu-miR-122a(9.2)::rno-miR-122a(9.2)::ssc-miR-122a(9.2)								27-MAR-06
4373150	000446	UUAAGGCACGCGGUGAAUGCCA	hsa-miR-124a	age-miR-124a::gga-miR-124a::ggo-miR-124a::lla-miR-124a::mdo-miR-124a::mml-miR-124a::ppa-miR-124a::ppy-miR-124a::ptr-miR-124a::ssc-miR-124a::xtr-miR-124	MIMAT0001128::MIMAT0002156::MIMAT0002465::MIMAT0002466::MIMAT0002467::MIMAT0002468::MIMAT0002469::MIMAT0002470::MIMAT0002471::MIMAT0003683::MIMAT0004102	hsa-miR-124a(9.2)::mmu-miR-124a(5)::rno-miR-124a(9.2)								27-MAR-06
4373149	000448	UCCCUGAGACCCUUUAACCUGUG	hsa-miR-125a	bta-miR-125a	MIMAT0003538	hsa-miR-125a(9.2)::mmu-miR-125a(9.2)::rno-miR-125a(9.2)								27-MAR-06
4373148	000449	UCCCUGAGACCCUAACUUGUGA	hsa-miR-125b	aga-miR-125::age-miR-125b::bta-miR-125b::cfa-miR-125b::dan-miR-125::der-miR-125::dgr-miR-125::dme-miR-125::dmo-miR-125::dpe-miR-125::dps-miR-125::dre-miR-125b::dse-miR-125::dsi-miR-125::dvi-miR-125::dwi-miR-125::dya-miR-125::fru-miR-125b::gga-miR-125b::ggo-miR-125b::hsa-miR-125b::lca-miR-125b::lla-miR-125b::mdo-miR-125b::mml-miR-125b::mmu-miR-125b-5p::mne-miR-125b::oan-miR-125::ppa-miR-125b::ppy-…	MIMAT0000136::MIMAT0000397::MIMAT0000423::MIMAT0000830::MIMAT0001105::MIMAT0001230::MIMAT0001500::MIMAT0001821::MIMAT0002120::MIMAT0002220::MIMAT0002221::MIMAT0002222::MIMAT0002223::MIMAT0002224::MIMAT0002225::MIMAT0002226::MIMAT0002227::MIMAT0002228::MIMAT0002280::MIMAT0003061::MIMAT0003062::MIMAT0003539::MIMAT0003586::MIMAT0004103::MIMAT0006670::MIMAT0007048::MIMAT0008371::MIMAT0008473::MIMAT00…	mmu-miR-125b(9.2)::rno-miR-125b(9.2)		+	+	+			+	27-MAR-06
4378064	000450	UCGUACCGUGAGUAAUAAUGC	hsa-miR-126	dre-miR-126::fru-miR-126::tni-miR-126::xtr-miR-126	MIMAT0001823::MIMAT0002957::MIMAT0002958::MIMAT0003588	gga-miR-126(8.1)::hsa-miR-126(9.2)::mmu-miR-126(5)::mmu-miR-126-3p(9.2)::rno-miR-126(9.2)								11-OCT-06
4373269	000451	CAUUAUUACUUUUGGUACGCG	hsa-miR-126#	bta-miR-126*::cfa-miR-126::dre-miR-126*::gga-miR-126*::hsa-miR-126*::mmu-miR-126-5p::oan-miR-126*::rno-miR-126*::xtr-miR-126*	MIMAT0000137::MIMAT0000444::MIMAT0000831::MIMAT0003157::MIMAT0003587::MIMAT0003723::MIMAT0004328::MIMAT0006730::MIMAT0007125	mmu-miR-126*(5)		+	+	+				27-MAR-06
4373147	000452	UCGGAUCCGUCUGAGCUUGGCU	hsa-miR-127	age-miR-127::bta-miR-127::cfa-miR-127::hsa-miR-127-3p::lla-miR-127::mml-miR-127::mmu-miR-127::mne-miR-127::ppy-miR-127::ptr-miR-127::rno-miR-127::sla-miR-127	MIMAT0000139::MIMAT0000446::MIMAT0000833::MIMAT0002281::MIMAT0002282::MIMAT0002283::MIMAT0002284::MIMAT0002285::MIMAT0002286::MIMAT0002287::MIMAT0003787::MIMAT0006713	hsa-miR-127(9.2)		+	+	+				27-MAR-06
4373146	000453	UCACAGUGAACCGGUCUCUUUU	hsa-miR-128a	age-miR-128::dre-miR-128::fru-miR-128::mml-miR-128a::ppa-miR-128::ppy-miR-128::sla-miR-128::ssc-miR-128::tni-miR-128::xtr-miR-128	MIMAT0001824::MIMAT0002157::MIMAT0002229::MIMAT0002231::MIMAT0002232::MIMAT0002233::MIMAT0002234::MIMAT0003018::MIMAT0003019::MIMAT0003589	age-miR-128a(10)::bta-miR-128(11)::bta-miR-128a(10)::gga-miR-128a(8.1)::gga-miR-128b(8.1)::hsa-miR-128a(9.2)::mml-miR-128(10.1)::mmu-miR-128a(9.2)::ppa-miR-128a(10)::ppy-miR-128a(10)::ptr-miR-128(11)::ptr-miR-128a(10)::rno-miR-128a(9.2)::sla-miR-128a(10)::ssc-miR-128a(10)								27-MAR-06
4373145	000454	CAGUGCAAUGUUAAAAGGGCAU	hsa-miR-130a	cfa-miR-130a::dre-miR-130a::gga-miR-130c::hsa-miR-130a::mmu-miR-130a::oan-miR-130b::ptr-miR-130a::rno-miR-130a::ssc-miR-130a::xtr-miR-130a	MIMAT0000141::MIMAT0000425::MIMAT0000836::MIMAT0001826::MIMAT0003591::MIMAT0006631::MIMAT0007159::MIMAT0007734::MIMAT0007758::MIMAT0008025			+	+	+				27-MAR-06
4373144	000456	CAGUGCAAUGAUGAAAGGGCAU	hsa-miR-130b	cfa-miR-130b::hsa-miR-130b::mml-miR-130b::mmu-miR-130b::ptr-miR-130b::rno-miR-130b::xtr-miR-130b	MIMAT0000387::MIMAT0000691::MIMAT0000837::MIMAT0003593::MIMAT0006187::MIMAT0006659::MIMAT0008026			+	+	+				27-MAR-06
4373143	000457	UAACAGUCUACAGCCAUGGUCG	hsa-miR-132	bta-miR-132::dre-miR-132::fru-miR-132::hsa-miR-132::mdo-miR-132::mml-miR-132::mmu-miR-132::rno-miR-132::tni-miR-132::xtr-miR-132	MIMAT0000144::MIMAT0000426::MIMAT0000838::MIMAT0001829::MIMAT0003059::MIMAT0003060::MIMAT0003594::MIMAT0003812::MIMAT0004149::MIMAT0006188			+	+	+				27-MAR-06
4373142	000458	UUGGUCCCCUUCAACCAGCUGU	hsa-miR-133a	aga-miR-133::age-miR-133a::ame-miR-133::bmo-miR-133::dan-miR-133::der-miR-133::dgr-miR-133::dme-miR-133::dmo-miR-133::dpe-miR-133::dps-miR-133::dse-miR-133::dsi-miR-133::dvi-miR-133::dwi-miR-133::dya-miR-133::gga-miR-133a::ggo-miR-133a::lla-miR-133a::mdo-miR-133a::mne-miR-133a::oan-miR-133a::ppa-miR-133a::sla-miR-133a::tca-miR-133::xla-miR-133a::xtr-miR-133a	MIMAT0000340::MIMAT0001126::MIMAT0001231::MIMAT0001350::MIMAT0001475::MIMAT0001501::MIMAT0002239::MIMAT0002240::MIMAT0002241::MIMAT0002245::MIMAT0002246::MIMAT0002247::MIMAT0003708::MIMAT0004107::MIMAT0006865::MIMAT0007901::MIMAT0008372::MIMAT0008468::MIMAT0008490::MIMAT0008620::MIMAT0008678::MIMAT0008712::MIMAT0008834::MIMAT0008900::MIMAT0008936::MIMAT0009051::MIMAT0009072	hsa-miR-133a(9.2)::mmu-miR-133(3)::mmu-miR-133a(9.2)::rno-miR-133a(9.2)							+	27-MAR-06
4373141	000459	UGUGACUGGUUGACCAGAGGG	hsa-miR-134	ggo-miR-134::mne-miR-134::ppa-miR-134::ppy-miR-134	MIMAT0002288::MIMAT0002289::MIMAT0002290::MIMAT0002291	hsa-miR-134(9.2)::mmu-miR-134(5)::rno-miR-134(9.2)								27-MAR-06
4373140	000460	UAUGGCUUUUUAUUCCUAUGUGA	hsa-miR-135a	age-miR-135::dre-miR-135a::gga-miR-135a::ggo-miR-135::hsa-miR-135a::lla-miR-135::mdo-miR-135a::mml-miR-135a::mmu-miR-135a::oan-miR-135b::ppa-miR-135::ppy-miR-135::ptr-miR-135a::rno-miR-135a::ssc-miR-135::xtr-miR-135	MIMAT0000147::MIMAT0000428::MIMAT0000841::MIMAT0001099::MIMAT0002121::MIMAT0002122::MIMAT0002248::MIMAT0002249::MIMAT0002250::MIMAT0002251::MIMAT0002252::MIMAT0002253::MIMAT0002254::MIMAT0003348::MIMAT0003598::MIMAT0004108::MIMAT0006870	gga-miR-135a-1(5)::gga-miR-135a-2(5)::gga-miR-135a-3(5)::hsa-miR-135(3)::mml-miR-135(10.1)::mmu-miR-135(3)::ptr-miR-135(11)::ssc-miR-135a-1(8.1)::ssc-miR-135a-2(8.1)		+	+	+				27-MAR-06
4373139	000461	UAUGGCUUUUCAUUCCUAUGUG	hsa-miR-135b	mdo-miR-135b	MIMAT0004109	hsa-miR-135b(9.2)::mmu-miR-135b(9.2)::rno-miR-135b(9.2)								27-MAR-06
4373138	000462	AGUGGUUUUACCCUAUGGUAG	hsa-miR-140	gga-miR-140::ptr-miR-140::ssc-miR-140::xtr-miR-140	MIMAT0001159::MIMAT0002143::MIMAT0002255::MIMAT0003601	hsa-miR-140(9.2)::mmu-miR-140(5)::rno-miR-140(9.2)								27-MAR-06
4373137	000463	UAACACUGUCUGGUAAAGAUGG	hsa-miR-141	hsa-miR-141::mmu-miR-141::ptr-miR-141::rno-miR-141	MIMAT0000153::MIMAT0000432::MIMAT0000846::MIMAT0008036			+	+	+				27-MAR-06
4373136	000464	UGUAGUGUUUCCUACUUUAUGGA	hsa-miR-142-3p	dre-miR-142a-3p::hsa-miR-142-3p::mdo-miR-142::mml-miR-142-3p::mmu-miR-142-3p::ptr-miR-142::rno-miR-142-3p::xtr-miR-142-3p	MIMAT0000155::MIMAT0000434::MIMAT0000848::MIMAT0003160::MIMAT0003603::MIMAT0004112::MIMAT0006200::MIMAT0008037	gga-miR-142-3p(8.1)		+	+	+				27-MAR-06
4373135	000465	CAUAAAGUAGAAAGCACUAC	hsa-miR-142-5p	bta-miR-142::xtr-miR-142-5p	MIMAT0003602::MIMAT0003790	gga-miR-142-5p(8.1)::hsa-miR-142-5p(9.2)::mmu-miR-142-5p(9.2)::rno-miR-142-5p(9.2)								27-MAR-06
4373134	000466	UGAGAUGAAGCACUGUAGCUCA	hsa-miR-143	ggo-miR-143::lla-miR-143::ppa-miR-143::ppy-miR-143::ptr-miR-143::rno-miR-143	MIMAT0000849::MIMAT0002257::MIMAT0002258::MIMAT0002259::MIMAT0002260::MIMAT0002261	hsa-miR-143(9.2)::mmu-miR-143(9.2)				+				27-MAR-06
4373133	000467	GUCCAGUUUUCCCAGGAAUCCCUU	hsa-miR-145	ggo-miR-145::mml-miR-145::mne-miR-145::ppy-miR-145::ptr-miR-145::ssc-miR-145::xtr-miR-145	MIMAT0002123::MIMAT0002266::MIMAT0002267::MIMAT0002268::MIMAT0002269::MIMAT0002270::MIMAT0003688	hsa-miR-145(9.2)::mmu-miR-145(9.2)::rno-miR-145(9.2)								27-MAR-06
4373132	000468	UGAGAACUGAAUUCCAUGGGUU	hsa-miR-146a	cfa-miR-146a::gga-miR-146a::hsa-miR-146a::mml-miR-146a::mmu-miR-146a::ptr-miR-146a::rno-miR-146a	MIMAT0000158::MIMAT0000449::MIMAT0000852::MIMAT0001163::MIMAT0006203::MIMAT0006684::MIMAT0008038	gga-miR-146(7.1)::hsa-miR-146(6)::mmu-miR-146(9.2)::rno-miR-146(9.2)		+	+	+				27-MAR-06
4373131	000469	GUGUGUGGAAAUGCUUCUGC	hsa-miR-147	hsa-miR-147::mne-miR-147::ppa-miR-147::ppy-miR-147::ptr-miR-147a::sla-miR-147	MIMAT0000251::MIMAT0002474::MIMAT0002475::MIMAT0002476::MIMAT0002477::MIMAT0002478	ptr-miR-147(11)		+						27-MAR-06
4373130	000470	UCAGUGCACUACAGAACUUUGU	hsa-miR-148a	bta-miR-148a::cfa-miR-148a::gga-miR-148a::hsa-miR-148a::mml-miR-148a::mmu-miR-148a::oan-miR-148::ptr-miR-148a::ssc-miR-148a::xtr-miR-148a	MIMAT0000243::MIMAT0000516::MIMAT0001120::MIMAT0002124::MIMAT0003522::MIMAT0003664::MIMAT0006208::MIMAT0006622::MIMAT0007138::MIMAT0008041	hsa-miR-148(3)		+	+					27-MAR-06
4373129	000471	UCAGUGCAUCACAGAACUUUGU	hsa-miR-148b	bta-miR-148b::cfa-miR-148b::hsa-miR-148b::mml-miR-148b::mmu-miR-148b::ptr-miR-148b::rno-miR-148b-3p::xtr-miR-148b	MIMAT0000579::MIMAT0000580::MIMAT0000759::MIMAT0003605::MIMAT0003814::MIMAT0006209::MIMAT0006663::MIMAT0008042	rno-miR-148b(9.2)		+	+	+				27-MAR-06
4373128	000472	UCUGGCUCCGUGUCUUCACUCC	hsa-miR-149			hsa-miR-149(9.2)::mmu-miR-149(9.2)								27-MAR-06
4373127	000473	UCUCCCAACCCUUGUACCAGUG	hsa-miR-150	cfa-miR-150::hsa-miR-150::mml-miR-150::mmu-miR-150::ptr-miR-150::rno-miR-150	MIMAT0000160::MIMAT0000451::MIMAT0000853::MIMAT0006211::MIMAT0006602::MIMAT0008044			+	+	+				27-MAR-06
4373126	000474	UCAGUGCAUGACAGAACUUGGG	hsa-miR-152	mdo-miR-152	MIMAT0004117	hsa-miR-152(9.2)::mmu-miR-152(9.2)::rno-miR-152(9.2)								27-MAR-06
4395170	000475	UCAGUGCAUGACAGAACUUGG	hsa-miR-152	cfa-miR-152::hsa-miR-152::mml-miR-152::mmu-miR-152::ptr-miR-152::rno-miR-152	MIMAT0000162::MIMAT0000438::MIMAT0000854::MIMAT0006214::MIMAT0006738::MIMAT0008046			+	+	+				25-APR-08
4373125	000476	UUGCAUAGUCACAAAAGUGA	hsa-miR-153	gga-miR-153::ggo-miR-153::mml-miR-153::mne-miR-153::ppy-miR-153::ssc-miR-153::xtr-miR-153	MIMAT0001119::MIMAT0002160::MIMAT0002271::MIMAT0002272::MIMAT0002273::MIMAT0002274::MIMAT0003607	hsa-miR-153(9.2)::mmu-miR-153(5)::rno-miR-153(9.2)								27-MAR-06
4373270	000477	UAGGUUAUCCGUGUUGCCUUCG	hsa-miR-154	ggo-miR-154::hsa-miR-154::mml-miR-154::mmu-miR-154::mne-miR-154::ppa-miR-154::ppy-miR-154::ptr-miR-154::rno-miR-154	MIMAT0000164::MIMAT0000452::MIMAT0000856::MIMAT0002296::MIMAT0002297::MIMAT0002298::MIMAT0002299::MIMAT0002300::MIMAT0006215			+	+	+				27-MAR-06
4378065	000478	AAUCAUACACGGUUGACCUAUU	hsa-miR-154#	hsa-miR-154*::mmu-miR-154*	MIMAT0000453::MIMAT0004537			+	+					11-OCT-06
4373124	000479	UUAAUGCUAAUCGUGAUAGGGG	hsa-miR-155	dre-miR-155::gga-miR-155::xtr-miR-155	MIMAT0001106::MIMAT0001851::MIMAT0003608	hsa-miR-155(9.2)								27-MAR-06
4373117	000480	AACAUUCAACGCUGUCGGUGAGU	hsa-miR-181a	dre-miR-181a::fru-miR-181a::gga-miR-181a::ggo-miR-181a::hsa-miR-181a::lla-miR-181a::mdo-miR-181a::mdo-miR-181c::mml-miR-181a::mmu-miR-181a::mne-miR-181a::oan-miR-181a::ppa-miR-181a::ppy-miR-181a::ptr-miR-181a::rno-miR-181a::sla-miR-181a::tni-miR-181a::xtr-miR-181a	MIMAT0000210::MIMAT0000256::MIMAT0000858::MIMAT0001168::MIMAT0001622::MIMAT0001623::MIMAT0002503::MIMAT0002504::MIMAT0002505::MIMAT0002506::MIMAT0002507::MIMAT0002508::MIMAT0002626::MIMAT0002631::MIMAT0003050::MIMAT0003111::MIMAT0003625::MIMAT0004121::MIMAT0004154::MIMAT0006833			+	+	+				27-MAR-06
4373115	000482	AACAUUCAACCUGUCGGUGAGU	hsa-miR-181c	ggo-miR-181c::hsa-miR-181c::mml-miR-181c::mmu-miR-181c::ppa-miR-181c::ptr-miR-181c::rno-miR-181c::ssc-miR-181c	MIMAT0000258::MIMAT0000674::MIMAT0000857::MIMAT0002144::MIMAT0002509::MIMAT0002510::MIMAT0002511::MIMAT0002512			+	+	+				27-MAR-06
4378066	000483	UGGUUCUAGACUUGCCAACUA	hsa-miR-182#	dre-miR-182*::fru-miR-182::hsa-miR-182*::tni-miR-182::xtr-miR-182*	MIMAT0000260::MIMAT0001272::MIMAT0003093::MIMAT0003094::MIMAT0003611			+						11-OCT-06
4373114	000484	UAUGGCACUGGUAGAAUUCACUG	hsa-miR-183	cin-miR-183::dre-miR-183::fru-miR-183::gga-miR-183::ggo-miR-183::mdo-miR-183::mml-miR-183::mne-miR-183::ppa-miR-183::ptr-miR-183::sla-miR-183::ssc-miR-183::tni-miR-183::xtr-miR-183	MIMAT0001191::MIMAT0001273::MIMAT0002145::MIMAT0002783::MIMAT0002785::MIMAT0002787::MIMAT0002789::MIMAT0002791::MIMAT0002793::MIMAT0003089::MIMAT0003090::MIMAT0003612::MIMAT0004146::MIMAT0006107	hsa-miR-183(9.2)::mmu-miR-183(9.2)::rno-miR-183(9.2)								27-MAR-06
4373113	000485	UGGACGGAGAACUGAUAAGGGU	hsa-miR-184	gga-miR-184::hsa-miR-184::mdo-miR-184::mml-miR-184::mmu-miR-184::mne-miR-184::ppy-miR-184::ptr-miR-184::rno-miR-184::ssc-miR-184	MIMAT0000213::MIMAT0000454::MIMAT0000861::MIMAT0001158::MIMAT0002127::MIMAT0002301::MIMAT0002302::MIMAT0002303::MIMAT0004119::MIMAT0006218			+	+	+				27-MAR-06
4373112	000486	CAAAGAAUUCUCCUUUUGGGCUU	hsa-miR-186	ggo-miR-186::mdo-miR-186::ppa-miR-186::ptr-miR-186::ssc-miR-186	MIMAT0002162::MIMAT0002304::MIMAT0002305::MIMAT0002306::MIMAT0004122	hsa-miR-186(9.2)::mmu-miR-186(9.2)::rno-miR-186(9.2)								27-MAR-06
4373111	000487	UCGUGUCUUGUGUUGCAGCCG	hsa-miR-187	ggo-miR-187::mne-miR-187::ppa-miR-187::ppy-miR-187	MIMAT0002515::MIMAT0002516::MIMAT0002517::MIMAT0002518	hsa-miR-187(9.2)::rno-miR-187(9.2)								27-MAR-06
4378067	000488	GUGCCUACUGAGCUGAUAUCAGU	hsa-miR-189	mml-miR-189::mmu-miR-24-1*::mne-miR-189::ppa-miR-189::ppy-miR-189	MIMAT0000218::MIMAT0002336::MIMAT0002338::MIMAT0002340::MIMAT0002342	hsa-miR-189(9.2)::mmu-miR-189(9)::mmu-miR-24*(9.2)::rno-miR-189(9.2)			+					11-OCT-06
4373110	000489	UGAUAUGUUUGAUAUAUUAGGU	hsa-miR-190	dre-miR-190::fru-miR-190::gga-miR-190::ggo-miR-190::hsa-miR-190::mml-miR-190a::mmu-miR-190::oan-miR-190a::ppa-miR-190::ptr-miR-190a::rno-miR-190::tni-miR-190	MIMAT0000220::MIMAT0000458::MIMAT0000865::MIMAT0001155::MIMAT0001854::MIMAT0002312::MIMAT0002313::MIMAT0002314::MIMAT0002315::MIMAT0003109::MIMAT0003110::MIMAT0006843	mml-miR-190(10.1)::ptr-miR-190(11)		+	+	+				27-MAR-06
4373109	000490	CAACGGAAUCCCAAAAGCAGCU	hsa-miR-191	cfa-miR-191::mdo-miR-191::oan-miR-191::xtr-miR-191	MIMAT0003689::MIMAT0004152::MIMAT0006638::MIMAT0007152	hsa-miR-191(9.2)::mmu-miR-191(9.2)::rno-miR-191(9.2)								27-MAR-06
4373108	000491	CUGACCUAUGAAUUGACAGCC	hsa-miR-192	cfa-miR-192::hsa-miR-192::mml-miR-192::mmu-miR-192::oan-miR-192::ptr-miR-192::rno-miR-192	MIMAT0000222::MIMAT0000517::MIMAT0000867::MIMAT0006224::MIMAT0006632::MIMAT0007016::MIMAT0008057			+	+	+				27-MAR-06
4373107	000492	AACUGGCCUACAAAGUCCCAG	hsa-miR-193a	mdo-miR-193	MIMAT0004123	hsa-miR-193(6)::hsa-miR-193a(9.2)::mmu-miR-193(9.2)::rno-miR-193(9.2)								27-MAR-06
4373106	000493	UGUAACAGCAACUCCAUGUGGA	hsa-miR-194	age-miR-194::cfa-miR-194::gga-miR-194::ggo-miR-194::hsa-miR-194::mml-miR-194::mmu-miR-194::mne-miR-194::oan-miR-194::ppy-miR-194::ptr-miR-194::rno-miR-194::xtr-miR-194	MIMAT0000224::MIMAT0000460::MIMAT0000869::MIMAT0001133::MIMAT0002727::MIMAT0002729::MIMAT0002731::MIMAT0002733::MIMAT0002735::MIMAT0002737::MIMAT0003617::MIMAT0006681::MIMAT0006999			+	+	+				27-MAR-06
4373105	000494	UAGCAGCACAGAAAUAUUGGC	hsa-miR-195	ggo-miR-195::hsa-miR-195::mml-miR-195::mmu-miR-195::ppa-miR-195::ptr-miR-195::rno-miR-195	MIMAT0000225::MIMAT0000461::MIMAT0000870::MIMAT0002316::MIMAT0002317::MIMAT0006228::MIMAT0008060			+	+	+				27-MAR-06
4373104	000495	UAGGUAGUUUCAUGUUGUUGG	hsa-miR-196a	gga-miR-196::ggo-miR-196::mml-miR-196a::ppy-miR-196::ssc-miR-196::xtr-miR-196a	MIMAT0001121::MIMAT0002163::MIMAT0002519::MIMAT0002520::MIMAT0002521::MIMAT0003690	dre-miR-196a(6)::gga-miR-196-1(5)::gga-miR-196-2(5)::gga-miR-196-3(5)::hsa-miR-196(3.1)::hsa-miR-196a(9.2)::mml-miR-196(10.1)::mmu-miR-196(3.1)::mmu-miR-196a(9.2)::rno-miR-196(3.1)::rno-miR-196a(9.2)								27-MAR-06
4373103	000496	UAGGUAGUUUCCUGUUGUUGG	hsa-miR-196b	mdo-miR-196b::oan-miR-196b	MIMAT0004124::MIMAT0007139	hsa-miR-196b(9.2)::mmu-miR-196b(9.2)::rno-miR-196b(9.2)								27-MAR-06
4373102	000497	UUCACCACCUUCUCCACCCAGC	hsa-miR-197	age-miR-197::cfa-miR-197::hsa-miR-197::mml-miR-197::mmu-miR-197::ppa-miR-197::ppy-miR-197::ptr-miR-197	MIMAT0000227::MIMAT0002600::MIMAT0002601::MIMAT0002603::MIMAT0002604::MIMAT0004860::MIMAT0006230::MIMAT0006698			+	+					27-MAR-06
4373272	000498	CCCAGUGUUCAGACUACCUGUUC	hsa-miR-199a	dre-miR-199::fru-miR-199::gga-miR-199::ggo-miR-199a::hsa-miR-199a-5p::lla-miR-199a::mml-miR-199a::mml-miR-199a-5p::mmu-miR-199a-5p::mne-miR-199a::ppa-miR-199a::ppy-miR-199a::ptr-miR-199a-5p::rno-miR-199a-5p::sla-miR-199a::tni-miR-199::xtr-miR-199a	MIMAT0000229::MIMAT0000231::MIMAT0000872::MIMAT0001152::MIMAT0001277::MIMAT0002527::MIMAT0002528::MIMAT0002529::MIMAT0002530::MIMAT0002531::MIMAT0002532::MIMAT0002533::MIMAT0002534::MIMAT0002959::MIMAT0002960::MIMAT0003618::MIMAT0006231	dre-miR-199a(6)::gga-miR-199a(8.1)::gga-miR-199a-1(5)::gga-miR-199a-2(5)::hsa-miR-199a(9.2)::mmu-miR-199a(9.2)::ptr-miR-199a(11)::rno-miR-199a(9.2)		+	+	+				27-MAR-06
4378068	000499	UACAGUAGUCUGCACAUUGGUU	hsa-miR-199a#	dre-miR-199*::ssc-miR-199b*::xtr-miR-199a*	MIMAT0003155::MIMAT0003619::MIMAT0007760	hsa-miR-199a*(9.2)::mmu-miR-199a*(9.2)								11-OCT-06
4373100	000500	CCCAGUGUUUAGACUAUCUGUUC	hsa-miR-199b	bta-miR-199b::hsa-miR-199b-5p::mdo-miR-199b	MIMAT0000263::MIMAT0003821::MIMAT0004125	hsa-miR-199b(9.2)		+						27-MAR-06
4378069	000502	UAACACUGUCUGGUAACGAUGU	hsa-miR-200a	dre-miR-200a::fru-miR-200a::gga-miR-200a::hsa-miR-200a::mdo-miR-200a::mml-miR-200a::mmu-miR-200a::ptr-miR-200a::rno-miR-200a::tni-miR-200a::xtr-miR-200a	MIMAT0000519::MIMAT0000682::MIMAT0000874::MIMAT0001171::MIMAT0001861::MIMAT0002981::MIMAT0002982::MIMAT0003693::MIMAT0004158::MIMAT0006233::MIMAT0008063			+	+	+				11-OCT-06
4373096	000505	UAAUACUGCCGGGUAAUGAUGG	hsa-miR-200c	mdo-miR-200c::rno-miR-200c	MIMAT0000873::MIMAT0004150	hsa-miR-200c(9.2)::mmu-miR-200c(9.2)				+				27-MAR-06
4373095	000507	GUGAAAUGUUUAGGACCACUAG	hsa-miR-203	hsa-miR-203::mml-miR-203::mmu-miR-203::ptr-miR-203::rno-miR-203	MIMAT0000236::MIMAT0000264::MIMAT0000876::MIMAT0006234::MIMAT0008065			+	+	+				27-MAR-06
4373094	000508	UUCCCUUUGUCAUCCUAUGCCU	hsa-miR-204	bta-miR-204::cfa-miR-204::dre-miR-204::fru-miR-204::gga-miR-204::gga-miR-211::ggo-miR-204::hsa-miR-204::mdo-miR-204::mml-miR-204::mmu-miR-204::mne-miR-204::oan-miR-204::ppa-miR-204::ppy-miR-204::ptr-miR-204::rno-miR-204::sla-miR-204::ssc-miR-204::tni-miR-204a::xtr-miR-204	MIMAT0000237::MIMAT0000265::MIMAT0000877::MIMAT0001156::MIMAT0001279::MIMAT0002164::MIMAT0002535::MIMAT0002536::MIMAT0002537::MIMAT0002538::MIMAT0002539::MIMAT0002540::MIMAT0003101::MIMAT0003102::MIMAT0003368::MIMAT0003696::MIMAT0004127::MIMAT0004338::MIMAT0006235::MIMAT0006598::MIMAT0006841	fru-miR-204a(8)::gga-miR-204-1(5)::gga-miR-204-2(5)		+	+	+				27-MAR-06
4373093	000509	UCCUUCAUUCCACCGGAGUCUG	hsa-miR-205	age-miR-205::bta-miR-205::dre-miR-205::fru-miR-205::gga-miR-205a::ggo-miR-205::hsa-miR-205::lla-miR-205::mml-miR-205::mmu-miR-205::mne-miR-205::ppa-miR-205::ptr-miR-205::rno-miR-205::ssc-miR-205::tni-miR-205::xtr-miR-205a	MIMAT0000238::MIMAT0000266::MIMAT0000878::MIMAT0001184::MIMAT0001280::MIMAT0002146::MIMAT0002541::MIMAT0002542::MIMAT0002543::MIMAT0002544::MIMAT0002545::MIMAT0002546::MIMAT0002965::MIMAT0002966::MIMAT0003545::MIMAT0003697::MIMAT0006236			+	+	+				27-MAR-06
4373092	000510	UGGAAUGUAAGGAAGUGUGUGG	hsa-miR-206	cfa-miR-206::dre-miR-206::gga-miR-206::hsa-miR-206::mml-miR-206::mmu-miR-206::mne-miR-206::oan-miR-206::ppy-miR-206::ptr-miR-206::rno-miR-206::xtr-miR-206	MIMAT0000239::MIMAT0000462::MIMAT0000879::MIMAT0001139::MIMAT0001866::MIMAT0002318::MIMAT0002319::MIMAT0003623::MIMAT0006237::MIMAT0006606::MIMAT0006995::MIMAT0008066			+	+	+				27-MAR-06
4373091	000511	AUAAGACGAGCAAAAAGCUUGU	hsa-miR-208	hsa-miR-208a::mml-miR-208a::mmu-miR-208a::oan-miR-208::ptr-miR-208a::rno-miR-208	MIMAT0000241::MIMAT0000520::MIMAT0000880::MIMAT0006238::MIMAT0006921::MIMAT0008067	hsa-miR-208(10)::mmu-miR-208(10)		+	+	+				27-MAR-06
4373089	000512	CUGUGCGUGUGACAGCGGCUGA	hsa-miR-210	hsa-miR-210::mml-miR-210::mmu-miR-210::ptr-miR-210::rno-miR-210::ssc-miR-210	MIMAT0000267::MIMAT0000658::MIMAT0000881::MIMAT0006240::MIMAT0007761::MIMAT0008070			+	+	+				27-MAR-06
4373088	000514	UUCCCUUUGUCAUCCUUCGCCU	hsa-miR-211	hsa-miR-211::mne-miR-211::ppy-miR-211::ptr-miR-211	MIMAT0000268::MIMAT0002548::MIMAT0002549::MIMAT0008071			+						27-MAR-06
4373087	000515	UAACAGUCUCCAGUCACGGCC	hsa-miR-212	hsa-miR-212::mdo-miR-212	MIMAT0000269::MIMAT0004148	mmu-miR-212(9.2)::rno-miR-212(9.2)		+						27-MAR-06
4373086	000516	ACCAUCGACCGUUGAUUGUACC	hsa-miR-213	dre-miR-181a*::fru-miR-181a*::gga-miR-181a*::ggo-miR-181a*::hsa-miR-181a*::lla-miR-181a*::mml-miR-181a*::mmu-miR-181a-1*::mne-miR-181a*::oan-miR-181a*::ppa-miR-181a*::ppy-miR-181a*::ptr-miR-181a*::rno-miR-181a*::tni-miR-181a*	MIMAT0000270::MIMAT0000660::MIMAT0000884::MIMAT0001150::MIMAT0001282::MIMAT0002622::MIMAT0002624::MIMAT0002627::MIMAT0002629::MIMAT0002632::MIMAT0002634::MIMAT0002636::MIMAT0003005::MIMAT0003006::MIMAT0006834	fru-miR-213(8)::gga-miR-213(8)::ggo-miR-213(8)::hsa-miR-213(8)::lla-miR-213(8)::mml-miR-213(8)::mmu-miR-181a*(9.2)::mmu-miR-213(8)::mne-miR-213(8)::ppa-miR-213(8)::ppy-miR-213(8)::ptr-miR-213(8)::rno-miR-213(8)::tni-miR-213(8)		+	+	+				27-MAR-06
4373085	000517	ACAGCAGGCACAGACAGGCAG	hsa-miR-214	age-miR-214::dre-miR-214::fru-miR-214::ggo-miR-214::mdo-miR-214::mml-miR-214::mne-miR-214::ppa-miR-214::ppy-miR-214::ptr-miR-214::rno-miR-214::sla-miR-214::ssc-miR-214::tni-miR-214::xtr-miR-214	MIMAT0000885::MIMAT0001283::MIMAT0002147::MIMAT0002550::MIMAT0002551::MIMAT0002552::MIMAT0002553::MIMAT0002554::MIMAT0002555::MIMAT0002556::MIMAT0002557::MIMAT0003026::MIMAT0003027::MIMAT0003627::MIMAT0004130	hsa-miR-214(9.2)::mmu-miR-214(9.2)				+				27-MAR-06
4373084	000518	AUGACCUAUGAAUUGACAGAC	hsa-miR-215	gga-miR-215::ggo-miR-215::hsa-miR-215::mml-miR-215::mne-miR-215::oan-miR-215::ppy-miR-215::ptr-miR-215	MIMAT0000272::MIMAT0001134::MIMAT0002728::MIMAT0002730::MIMAT0002732::MIMAT0002734::MIMAT0002736::MIMAT0007000			+						27-MAR-06
4373083	000519	UAAUCUCAGCUGGCAACUGUG	hsa-miR-216	gga-miR-216::ggo-miR-216::lca-miR-216::mdo-miR-216::ppa-miR-216::ppy-miR-216::ssc-miR-216::xtr-miR-216	MIMAT0001131::MIMAT0002130::MIMAT0002558::MIMAT0002560::MIMAT0002561::MIMAT0002562::MIMAT0003629::MIMAT0004131	dre-miR-216(6)::hsa-miR-216(9.2)::mmu-miR-216(8.1)::mmu-miR-216a(9.2)::ptr-miR-216(9)::rno-miR-216(9.2)								27-MAR-06
4373082	000520	UACUGCAUCAGGAACUGAUUGGAU	hsa-miR-217	gga-miR-217::ggo-miR-217::mdo-miR-217::ppa-miR-217::ssc-miR-217::xtr-miR-217	MIMAT0001132::MIMAT0002131::MIMAT0002563::MIMAT0002564::MIMAT0003630::MIMAT0004132	dre-miR-217(6)::hsa-miR-217(9.2)								27-MAR-06
4373081	000521	UUGUGCUUGAUCUAACCAUGU	hsa-miR-218	age-miR-218::bta-miR-218::cfa-miR-218::gga-miR-218::ggo-miR-218::hsa-miR-218::lca-miR-218::lla-miR-218::mdo-miR-218::mml-miR-218::mmu-miR-218::mne-miR-218::oan-miR-218::ppa-miR-218::ppy-miR-218::ptr-miR-218::rno-miR-218::sla-miR-218::xtr-miR-218	MIMAT0000275::MIMAT0000663::MIMAT0000888::MIMAT0001144::MIMAT0002565::MIMAT0002566::MIMAT0002567::MIMAT0002568::MIMAT0002569::MIMAT0002570::MIMAT0002571::MIMAT0002572::MIMAT0002573::MIMAT0002574::MIMAT0003631::MIMAT0003798::MIMAT0004133::MIMAT0006672::MIMAT0006815	gga-miR-218-1(5)::gga-miR-218-2(5)::gga-miR-218-3(5)		+	+	+				27-MAR-06
4373080	000522	UGAUUGUCCAAACGCAAUUCU	hsa-miR-219	cfa-miR-219::gga-miR-219::ggo-miR-219::hsa-miR-219-5p::mdo-miR-219::mml-miR-219::mml-miR-219-5p::mmu-miR-219::ppy-miR-219::ptr-miR-219-5p::rno-miR-219-5p::xtr-miR-219	MIMAT0000276::MIMAT0000664::MIMAT0000889::MIMAT0001170::MIMAT0002575::MIMAT0002576::MIMAT0002577::MIMAT0003632::MIMAT0004134::MIMAT0006245::MIMAT0006611::MIMAT0009193	dre-miR-219(6)::hsa-miR-219(9.2)::rno-miR-219(9.2)		+	+	+				27-MAR-06
4373078	000523	CCACACCGUAUCUGACACUUU	hsa-miR-220	hsa-miR-220a::ppa-miR-220::ptr-miR-220a	MIMAT0000277::MIMAT0002579::MIMAT0002582	hsa-miR-220(10)::ptr-miR-220(11)		+						27-MAR-06
4373077	000524	AGCUACAUUGUCUGCUGGGUUUC	hsa-miR-221	dre-miR-221::fru-miR-221::gga-miR-221::ggo-miR-221::hsa-miR-221::mdo-miR-221::mml-miR-221::mmu-miR-221::ppa-miR-221::ppy-miR-221::ptr-miR-221::rno-miR-221::tni-miR-221::xtr-miR-221	MIMAT0000278::MIMAT0000669::MIMAT0000890::MIMAT0001108::MIMAT0001288::MIMAT0002583::MIMAT0002584::MIMAT0002585::MIMAT0002586::MIMAT0002906::MIMAT0002907::MIMAT0003700::MIMAT0004160::MIMAT0008076			+	+	+				27-MAR-06
4373076	000525	AGCUACAUCUGGCUACUGGGUCUC	hsa-miR-222	age-miR-222::dre-miR-222::fru-miR-222::gga-miR-222::mdo-miR-222a::tni-miR-222::xtr-miR-222	MIMAT0001107::MIMAT0001289::MIMAT0002587::MIMAT0002904::MIMAT0002905::MIMAT0003633::MIMAT0004159	gga-miR-222a(9)::hsa-miR-222(9.2)::mmu-miR-222(9.2)::rno-miR-222(9.2)								27-MAR-06
4373075	000526	UGUCAGUUUGUCAAAUACCCC	hsa-miR-223	dre-miR-223::fru-miR-223::gga-miR-223::ggo-miR-223::mdo-miR-223::mml-miR-223::ppa-miR-223::ppy-miR-223::ptr-miR-223::rno-miR-223::sla-miR-223::tni-miR-223::xtr-miR-223	MIMAT0000892::MIMAT0001140::MIMAT0001290::MIMAT0002588::MIMAT0002589::MIMAT0002590::MIMAT0002591::MIMAT0002592::MIMAT0002593::MIMAT0002894::MIMAT0002895::MIMAT0003634::MIMAT0004135	hsa-miR-223(9.2)::mmu-miR-223(9.2)				+				27-MAR-06
4373066	000527	AGGGCCCCCCCUCAAUCCUGU	hsa-miR-296	hsa-miR-296-5p::mml-miR-296-5p::mmu-miR-296-5p::rno-miR-296*	MIMAT0000374::MIMAT0000690::MIMAT0000898::MIMAT0006251	hsa-miR-296(9.2)::mmu-miR-296(9.2)::rno-miR-296(9.2)		+	+	+				27-MAR-06
4373064	000528	CAGUGCAAUAGUAUUGUCAAAGC	hsa-miR-301	hsa-miR-301a::mml-miR-301a::mmu-miR-301a::oan-miR-301::ptr-miR-301a::rno-miR-301a::xtr-miR-301	MIMAT0000379::MIMAT0000552::MIMAT0000688::MIMAT0003635::MIMAT0006257::MIMAT0006910::MIMAT0008084	hsa-miR-301(9.2)::mmu-miR-301(9.2)		+	+	+				27-MAR-06
4378070	000529	UAAGUGCUUCCAUGUUUUGGUGA	hsa-miR-302a	hsa-miR-302a::mml-miR-302a::mmu-miR-302a::ptr-miR-302a	MIMAT0000380::MIMAT0000684::MIMAT0006259::MIMAT0008086	hsa-miR-302(3.1)::mmu-miR-302(9.2)		+	+					11-OCT-06
4373275	000530	UAAACGUGGAUGUACUUGCUUU	hsa-miR-302a#			hsa-miR-302a*(9.2)								27-MAR-06
4378071	000531	UAAGUGCUUCCAUGUUUUAGUAG	hsa-miR-302b	gga-miR-302b::hsa-miR-302b::mml-miR-302b::mmu-miR-302b::ptr-miR-302b	MIMAT0000715::MIMAT0003357::MIMAT0003374::MIMAT0006260::MIMAT0008087			+	+					11-OCT-06
4373276	000532	ACUUUAACAUGGAAGUGCUUUCU	hsa-miR-302b#			hsa-miR-302b*(9.2)								27-MAR-06
4378072	000533	UAAGUGCUUCCAUGUUUCAGUGG	hsa-miR-302c	gga-miR-302c::hsa-miR-302c::mml-miR-302c::ptr-miR-302c	MIMAT0000717::MIMAT0003359::MIMAT0006261::MIMAT0008088			+						11-OCT-06
4373277	000534	UUUAACAUGGGGGUACCUGCUG	hsa-miR-302c#	hsa-miR-302c*	MIMAT0000716			+						27-MAR-06
4373063	000535	UAAGUGCUUCCAUGUUUGAGUGU	hsa-miR-302d	hsa-miR-302d::mml-miR-302d::mmu-miR-302d::ptr-miR-302d	MIMAT0000718::MIMAT0003377::MIMAT0006262::MIMAT0008089			+	+					27-MAR-06
4373055	000536	AAAAGCUGGGUUGAGAGGGCGAA	hsa-miR-320			hsa-miR-320(9.2)::mmu-miR-320(9.2)::rno-miR-320(9.2)								27-MAR-06
4373054	000538	GCACAUUACACGGUCGACCUCU	hsa-miR-323	ssc-miR-323	MIMAT0002139	hsa-miR-323(9.2)::mmu-miR-323(9.2)::rno-miR-323(9.2)								27-MAR-06
4373052	000539	CGCAUCCCCUAGGGCAUUGGUGU	hsa-miR-324-5p	hsa-miR-324-5p::mml-miR-324-5p::mmu-miR-324-5p::rno-miR-324-5p	MIMAT0000553::MIMAT0000555::MIMAT0000761::MIMAT0006266			+	+	+				27-MAR-06
4373051	000540	CCUAGUAGGUGUCCAGUAAGUGU	hsa-miR-325	hsa-miR-325::mml-miR-325	MIMAT0000771::MIMAT0006268			+						27-MAR-06
4373050	000542	CCUCUGGGCCCUUCCUCCAG	hsa-miR-326	hsa-miR-326::ptr-miR-326::ssc-miR-326	MIMAT0000756::MIMAT0002140::MIMAT0008099			+						27-MAR-06
4373049	000543	CUGGCCCUCUCUGCCCUUCCGU	hsa-miR-328	cfa-miR-328::hsa-miR-328::mmu-miR-328::ptr-miR-328::rno-miR-328	MIMAT0000564::MIMAT0000565::MIMAT0000752::MIMAT0006688::MIMAT0008100			+	+	+				27-MAR-06
4373047	000544	GCAAAGCACACGGCCUGCAGAGA	hsa-miR-330	hsa-miR-330-3p::mml-miR-330-3p::ptr-miR-330	MIMAT0000751::MIMAT0006271::MIMAT0008102	hsa-miR-330(9.2)		+						27-MAR-06
4373046	000545	GCCCCUGGGCCUAUCCUAGAA	hsa-miR-331	bta-miR-331::hsa-miR-331-3p::mml-miR-331-3p::mmu-miR-331-3p::ptr-miR-331::rno-miR-331	MIMAT0000570::MIMAT0000571::MIMAT0000760::MIMAT0004339::MIMAT0006273::MIMAT0008103	hsa-miR-331(9.2)::mmu-miR-331(9.2)		+	+	+				27-MAR-06
4373045	000546	UCAAGAGCAAUAACGAAAAAUGU	hsa-miR-335	cfa-miR-335::hsa-miR-335::mml-miR-335::mmu-miR-335-5p::ptr-miR-335::rno-miR-335	MIMAT0000575::MIMAT0000765::MIMAT0000766::MIMAT0006274::MIMAT0006624::MIMAT0008104	mmu-miR-335(9.2)		+	+	+				27-MAR-06
4373044	000547	UCCAGCUCCUAUAUGAUGCCUUU	hsa-miR-337			hsa-miR-337(9.2)								27-MAR-06
4373043	000548	UCCAGCAUCAGUGAUUUUGUUGA	hsa-miR-338	cfa-miR-338::mdo-miR-338::rno-miR-338	MIMAT0000581::MIMAT0004136::MIMAT0006739	hsa-miR-338(9.2)::mmu-miR-338(9.2)				+				27-MAR-06
4373042	000549	UCCCUGUCCUCCAGGAGCUCA	hsa-miR-339			hsa-miR-339(9.2)::mmu-miR-339(9.2)::rno-miR-339(9.2)								27-MAR-06
4373041	000550	UCCGUCUCAGUUACUUUAUAGCC	hsa-miR-340	rno-miR-340-3p	MIMAT0000585	hsa-miR-340(9.2)::mmu-miR-340(9.2)::rno-miR-340(9.2)				+				27-MAR-06
4373040	000551	UCUCACACAGAAAUCGCACCCGUC	hsa-miR-342			hsa-miR-342(9.2)::mmu-miR-342(9.2)::rno-miR-342(9.2)								27-MAR-06
4373039	000552	UGCUGACUCCUAGUCCAGGGC	hsa-miR-345			hsa-miR-345(9.2)								27-MAR-06
4373038	000553	UGUCUGCCCGCAUGCCUGCCUCU	hsa-miR-346	hsa-miR-346::mml-miR-346::ptr-miR-346	MIMAT0000773::MIMAT0006285::MIMAT0008112			+						27-MAR-06
4373035	000554	UUAUCAGAAUCUCCAGGGGUAC	hsa-miR-361	bta-miR-361::cfa-miR-361::hsa-miR-361-5p::mml-miR-361-5p::mmu-miR-361::rno-miR-361	MIMAT0000703::MIMAT0000704::MIMAT0003117::MIMAT0003830::MIMAT0006286::MIMAT0006751	hsa-miR-361(9.2)		+	+	+				27-MAR-06
4373034	000555	AAUUGCACUUUAGCAAUGGUGA	hsa-miR-367	hsa-miR-367::mml-miR-367::mmu-miR-367::ptr-miR-367	MIMAT0000719::MIMAT0003181::MIMAT0006292::MIMAT0008118			+	+					27-MAR-06
4373033	000556	ACAUAGAGGAAAUUCCACGUUU	hsa-miR-368			hsa-miR-368(9.2)								27-MAR-06
4373032	000557	AAUAAUACAUGGUUGAUCUUU	hsa-miR-369-3p	bta-miR-369-3p::hsa-miR-369-3p::mml-miR-369-3p::mmu-miR-369-3p::ptr-miR-369::rno-miR-369-3p	MIMAT0000721::MIMAT0003186::MIMAT0003207::MIMAT0003802::MIMAT0006294::MIMAT0008119	hsa-miR-369(6)		+	+	+				27-MAR-06
4373031	000558	GCCUGCUGGGGUGGAACCUGG	hsa-miR-370			hsa-miR-370(9.2)								27-MAR-06
4373030	000559	GUGCCGCCAUCUUUUGAGUGU	hsa-miR-371			hsa-miR-371(9.2)								27-MAR-06
4373029	000560	AAAGUGCUGCGACAUUUGAGCGU	hsa-miR-372	hsa-miR-372::mml-miR-372::ptr-miR-372	MIMAT0000724::MIMAT0006298::MIMAT0008122			+						27-MAR-06
4378073	000561	GAAGUGCUUCGAUUUUGGGGUGU	hsa-miR-373	hsa-miR-373::mml-miR-373	MIMAT0000726::MIMAT0006299			+						11-OCT-06
4373279	000562	ACUCAAAAUGGGGGCGCUUUCC	hsa-miR-373#	hsa-miR-373*	MIMAT0000725			+						27-MAR-06
4373028	000563	UUAUAAUACAACCUGAUAAGUG	hsa-miR-374	bta-miR-374a::hsa-miR-374a::mml-miR-374a::ptr-miR-374a	MIMAT0000727::MIMAT0004342::MIMAT0006300::MIMAT0008123	bta-miR-374(11)::hsa-miR-374(9.2)		+						27-MAR-06
4373027	000564	UUUGUUCGUUCGGCUCGCGUGA	hsa-miR-375	hsa-miR-375::mml-miR-375::mmu-miR-375::ptr-miR-375::rno-miR-375	MIMAT0000728::MIMAT0000739::MIMAT0005307::MIMAT0006302::MIMAT0008125			+	+	+				27-MAR-06
4373026	000565	AUCAUAGAGGAAAAUCCACGU	hsa-miR-376a	cfa-miR-376::hsa-miR-376a::mml-miR-376a::ptr-miR-376a	MIMAT0000729::MIMAT0006303::MIMAT0006722::MIMAT0008126			+						27-MAR-06
4373025	000566	AUCACACAAAGGCAACUUUUGU	hsa-miR-377	hsa-miR-377::mml-miR-377::mmu-miR-377::ptr-miR-377	MIMAT0000730::MIMAT0000741::MIMAT0006306::MIMAT0008129			+	+					11-OCT-06
4373024	000567	CUCCUGACUCCAGGUCCUGUGU	hsa-miR-378	hsa-miR-378*::mmu-miR-378*::rno-miR-378*	MIMAT0000731::MIMAT0000742::MIMAT0003378	hsa-miR-378(9.2)::mmu-miR-378(9.2)::rno-miR-378(9.2)		+	+	+				27-MAR-06
4373023	000568	UGGUAGACUAUGGAACGUA	hsa-miR-379			hsa-miR-379(9.2)::rno-miR-379(9.2)								27-MAR-06
4373022	000569	UAUGUAAUAUGGUCCACAUCUU	hsa-miR-380-3p	hsa-miR-380::ptr-miR-380	MIMAT0000735::MIMAT0008132	hsa-miR-380-3p(9.2)		+						27-MAR-06
4373021	000570	UGGUUGACCAUAGAACAUGCGC	hsa-miR-380-5p	bta-miR-380-5p::hsa-miR-380*	MIMAT0000734::MIMAT0003803	hsa-miR-380-5p(9.2)::mmu-miR-380-5p(9.2)		+						11-OCT-06
4373020	000571	UAUACAAGGGCAAGCUCUCUGU	hsa-miR-381	hsa-miR-381::mml-miR-381::mmu-miR-381::ptr-miR-381	MIMAT0000736::MIMAT0000746::MIMAT0006310::MIMAT0008133			+	+					27-MAR-06
4373019	000572	GAAGUUGUUCGUGGUGGAUUCG	hsa-miR-382	hsa-miR-382::mml-miR-382::mmu-miR-382::ptr-miR-382::rno-miR-382	MIMAT0000737::MIMAT0000747::MIMAT0003201::MIMAT0006311::MIMAT0008134			+	+	+				27-MAR-06
4373018	000573	AGAUCAGAAGGUGAUUGUGGCU	hsa-miR-383	cfa-miR-383::gga-miR-383::hsa-miR-383::mdo-miR-383::mml-miR-383::ptr-miR-383::xtr-miR-383	MIMAT0000738::MIMAT0003363::MIMAT0003639::MIMAT0004139::MIMAT0006312::MIMAT0006629::MIMAT0008135			+						27-MAR-06
4373017	000574	AUUCCUAGAAAUUGUUCAUA	hsa-miR-384	hsa-miR-384::mml-miR-384	MIMAT0001075::MIMAT0006313			+						29-NOV-06
4373016	000575	CUGGACUUGGAGUCAGAAGGCC	hsa-miR-422b			hsa-miR-422b(9.2)::mmu-miR-422b(9.2)								27-MAR-06
4373015	000576	AGCUCGGUCUGAGGCCCCUCAG	hsa-miR-423			hsa-miR-423(9.2)::mmu-miR-423(9.2)								27-MAR-06
4373009	000577	UGAGGUAGUAAGUUGUAUUGUU	hsa-miR-98	age-miR-98::bta-miR-98::cfa-miR-98::ggo-miR-98::hsa-miR-98::mml-miR-98::mmu-miR-98::oan-miR-98::ppa-miR-98::ppy-miR-98::ptr-miR-98::rno-miR-98::xtr-miR-98	MIMAT0000096::MIMAT0000545::MIMAT0000819::MIMAT0002404::MIMAT0002405::MIMAT0002406::MIMAT0002407::MIMAT0002408::MIMAT0002409::MIMAT0003581::MIMAT0003809::MIMAT0006756::MIMAT0007178			+	+	+				27-MAR-06
4373156	000578	AAAAGUGCUUACAGUGCAGGUAGC	hsa-miR-106a	age-miR-106a::ggo-miR-106a::mml-miR-106a::mne-miR-106a::ppa-miR-106a::ppy-miR-106a::ptr-miR-106a::sla-miR-106a::ssc-miR-106a	MIMAT0002118::MIMAT0002795::MIMAT0002796::MIMAT0002797::MIMAT0002798::MIMAT0002799::MIMAT0002800::MIMAT0002801::MIMAT0002802	hsa-miR-106a(9.2)								27-MAR-06
4373053	000579	CCACUGCCCCAGGUGCUGCUGG	hsa-miR-324-3p	rno-miR-324-3p	MIMAT0000554	hsa-miR-324-3p(9.2)::mmu-miR-324-3p(9.2)				+				27-MAR-06
4373286	000580	UAAAGUGCUUAUAGUGCAGGUAG	hsa-miR-20a	bta-miR-20a::cfa-miR-20::dre-miR-20a::fru-miR-20::gga-miR-20a::hsa-miR-20a::mdo-miR-20::mmu-miR-20a::rno-miR-20a::tni-miR-20::xtr-miR-20a	MIMAT0000075::MIMAT0000529::MIMAT0000602::MIMAT0001111::MIMAT0001786::MIMAT0003083::MIMAT0003084::MIMAT0003527::MIMAT0003669::MIMAT0004169::MIMAT0006651	gga-miR-20(5.1)::hsa-miR-20(6)::mmu-miR-20(7.1)::rno-miR-20(7.1)		+	+	+				27-MAR-06
4373101	000581	GGUCCAGAGGGGAGAUAGG	hsa-miR-198	ggo-miR-198::ppa-miR-198::ppy-miR-198::ptr-miR-198	MIMAT0002605::MIMAT0002607::MIMAT0002608::MIMAT0002609	hsa-miR-198(9.2)								27-MAR-06
4378122	000582	UGGAAGACUAGUGAUUUUGUU	rno-miR-7	fru-miR-7::ggo-miR-7::lla-miR-7::mne-miR-7::ppa-miR-7::ppy-miR-7::sla-miR-7::ssc-miR-7	MIMAT0002141::MIMAT0002479::MIMAT0002480::MIMAT0002481::MIMAT0002482::MIMAT0002483::MIMAT0002484::MIMAT0003009	dre-miR-7(5)::gga-miR-7-1(5)::gga-miR-7-2(5)::gga-miR-7-3(5)::hsa-miR-7(5)::mmu-miR-7(5)::ptr-miR-7(11)::rno-miR-7(9.2)								11-OCT-06
4373285	000583	UCUUUGGUUAUCUAGCUGUAUGA	hsa-miR-9	aga-miR-9a::age-miR-9::ame-miR-9a::bmo-miR-9::cfa-miR-9::dan-miR-9a::der-miR-9a::dgr-miR-9a::dme-miR-9a::dmo-miR-9a::dpe-miR-9a::dps-miR-9a::dre-miR-9::dse-miR-9a::dsi-miR-9a::dvi-miR-9a::dwi-miR-9a::dya-miR-9a::fru-miR-9::gga-miR-9::ggo-miR-9::hsa-miR-9::lla-miR-9::mdo-miR-9::mml-miR-9::mmu-miR-9::mne-miR-9::ptr-miR-9::rno-miR-9::ssc-miR-9-1::ssc-miR-9-2::tni-miR-9::xtr-miR-9a	MIMAT0000114::MIMAT0000142::MIMAT0000441::MIMAT0000781::MIMAT0001195::MIMAT0001211::MIMAT0001491::MIMAT0001526::MIMAT0001769::MIMAT0002168::MIMAT0002169::MIMAT0002275::MIMAT0002276::MIMAT0002277::MIMAT0002278::MIMAT0002279::MIMAT0002910::MIMAT0002911::MIMAT0003553::MIMAT0004087::MIMAT0004194::MIMAT0006160::MIMAT0006674::MIMAT0008458::MIMAT0008505::MIMAT0008589::MIMAT0008670::MIMAT0008717::MIMAT00…			+	+	+			+	27-MAR-06
4378074	000584	UAAAGCUAGAUAACCGAAAGU	hsa-miR-9#	dre-miR-9*::mdo-miR-9*::xtr-miR-9*::xtr-miR-9a*	MIMAT0003156::MIMAT0003554::MIMAT0003650::MIMAT0004088	hsa-miR-9*(9.2)::mmu-miR-9*(9.2)								11-OCT-06
4395171	000587	UAGCACCAUUUGAAAUCGGUUA	hsa-miR-29c	bta-miR-29c::cfa-miR-29c::dre-miR-29a::fru-miR-29a::hsa-miR-29c::mml-miR-29c::mmu-miR-29c::ptr-miR-29c::rno-miR-29c::ssc-miR-29c::tni-miR-29a	MIMAT0000536::MIMAT0000681::MIMAT0000803::MIMAT0001802::MIMAT0002166::MIMAT0003053::MIMAT0003054::MIMAT0003829::MIMAT0006169::MIMAT0006705::MIMAT0008082	gga-miR-29c(5)		+	+	+				19-MAR-08
4373170	000589	UCACAGUGAACCGGUCUCUUUC	hsa-miR-128b			hsa-miR-128b(9.2)::mmu-miR-128b(9.2)::rno-miR-128b(9.2)								27-MAR-06
4373171	000590	CUUUUUGCGGUCUGGGCUUGC	hsa-miR-129	cfa-miR-129::hsa-miR-129-5p::mml-miR-129-5p::mmu-miR-129-5p::oan-miR-129::ptr-miR-129::rno-miR-129::xtr-miR-129	MIMAT0000209::MIMAT0000242::MIMAT0000600::MIMAT0003590::MIMAT0006185::MIMAT0006623::MIMAT0006801::MIMAT0008010	hsa-miR-129(9.2)		+	+	+				27-MAR-06
4373172	000591	UUGGUCCCCUUCAACCAGCUA	hsa-miR-133b	csa-miR-133::gga-miR-133b::xtr-miR-133b	MIMAT0001138::MIMAT0003597::MIMAT0006128	hsa-miR-133b(9.2)::mmu-miR-133b(9.2)::rno-miR-133b(9.2)								27-MAR-06
4373173	000592	ACUCCAUUUGUUUUGAUGAUGGA	hsa-miR-136	cfa-miR-136::ggo-miR-136::hsa-miR-136::mml-miR-136::oar-miR-136::ppa-miR-136::ppy-miR-136::ptr-miR-136::rno-miR-136::ssc-miR-136	MIMAT0000448::MIMAT0000842::MIMAT0001417::MIMAT0002158::MIMAT0002292::MIMAT0002293::MIMAT0002294::MIMAT0002295::MIMAT0006192::MIMAT0006714	mmu-miR-136(9.2)		+		+				11-OCT-06
4373174	000593	UAUUGCUUAAGAAUACGCGUAG	hsa-miR-137	gga-miR-137::mdo-miR-137::xtr-miR-137	MIMAT0001153::MIMAT0003685::MIMAT0004110	hsa-miR-137(9.2)::mmu-miR-137(5)::rno-miR-137(9.2)								27-MAR-06
4373175	000594	AGCUGGUGUUGUGAAUC	hsa-miR-138	gga-miR-138::mdo-miR-138::xtr-miR-138	MIMAT0001122::MIMAT0003599::MIMAT0004111	gga-miR-138-1(5)::gga-miR-138-2(5)::hsa-miR-138(9.2)::mmu-miR-138(9.1)::rno-miR-138(9.2)								27-MAR-06
4373179	000596	ACUAGACUGAAGCUCCUUGAGG	hsa-miR-151			hsa-miR-151(9.2)								27-MAR-06
4373271	000597	UUUGGCAAUGGUAGAACUCACA	hsa-miR-182	dre-miR-182::mdo-miR-182::mml-miR-182::ppy-miR-182::xtr-miR-182	MIMAT0001271::MIMAT0002513::MIMAT0002514::MIMAT0003610::MIMAT0004118	hsa-miR-182(9.2)::mmu-miR-182(9.2)								27-MAR-06
4373181	000598	UGGAGAGAAAGGCAGUUC	hsa-miR-185			hsa-miR-185(9.2)::mmu-miR-185(9.2)::rno-miR-185(9.2)								11-OCT-06
4373187	000599	CAAGUCACUAGUGGUUCCGUUUA	hsa-miR-224	ggo-miR-224::mml-miR-224::mne-miR-224::ppa-miR-224::ppy-miR-224::ptr-miR-224::rno-miR-224::ssc-miR-224	MIMAT0002132::MIMAT0002594::MIMAT0002595::MIMAT0002596::MIMAT0002597::MIMAT0002598::MIMAT0002599::MIMAT0003119	hsa-miR-224(9.2)				+				27-MAR-06
4373188	000600	UGGUUUACCGUCCCACAUACAU	hsa-miR-299-5p	hsa-miR-299-5p::mml-miR-299-5p::mmu-miR-299*::rno-miR-299	MIMAT0000377::MIMAT0000687::MIMAT0002890::MIMAT0000901::MIMAT0006255	hsa-miR-299(6)::mmu-miR-299(9.2)		+	+	+				27-MAR-06
4373290	000602	UGUAAACAUCCUACACUCAGCU	hsa-miR-30b	bta-miR-30b::cfa-miR-30b::dre-miR-30b::fru-miR-30b::gga-miR-30b::hsa-miR-30b::mmu-miR-30b::oan-miR-30b::rno-miR-30b-5p::ssc-miR-30b::tni-miR-30b::xtr-miR-30b	MIMAT0000130::MIMAT0000420::MIMAT0000806::MIMAT0001130::MIMAT0001804::MIMAT0002947::MIMAT0002948::MIMAT0003547::MIMAT0003576::MIMAT0006617::MIMAT0007043::MIMAT0007756	rno-miR-30b(9.2)		+	+	+				27-MAR-06
4373200	000603	CUGGACUUAGGGUCAGAAGGCC	hsa-miR-422a			hsa-miR-422a(9.2)								27-MAR-06
4373201	000604	CAGCAGCAAUUCAUGUUUUGAA	hsa-miR-424	hsa-miR-424::mml-miR-424::ptr-miR-424	MIMAT0001341::MIMAT0006323::MIMAT0008143			+						27-MAR-06
4373379	001001	AUUUGCUAUCUGAGAGAUGGUGAUGACAUUUUAAACCACCAAGAUCGCUGAUGCA	RNU24	RNU24	NR_002447	U24::U24 snoRNA::U24 small nucleolar RNA	+	+						27-MAR-06
4373382	001002	GUAACUGUGGUGAUGGAAAUGUGUUAGCCUCAGACACUACUGAGGUGGUUCUUUCUAUCCUAGUACAGUC	RNU66	RNU66	NR_002444	U66	+	+						27-MAR-06
4373378	001003	UUGCACCUCUGAGAGUGGAAUGACUCCUGUGGAGUUGAUCCUAGUCUGGGUGCAAACAAUU	RNU19	RNU19	X94290	U19	+	+						27-MAR-06
4373380	001004	CCAGUUCUGCUACUGACAGUAAGUGAAGAUAAAGUGUGUCUGAGGAGA	RNU38B	RNU38B	NR_001457	U38B::U38B snoRNA::U38B small nucleolar RNA	+	+						27-MAR-06
4373376	001005	CACUAAUAGGAAGUGCCGUCAGAAGCGAUAACUGACGAAGACUACUCCUGUCUGAUU	RNU49	RNU49	NR_002744	U49	+	+						27-MAR-06
4373383	001006	GAUGACCCCAGGUAACUCUGAGUGUGUCGCUGAUGCCAUCACCGCAGCGCUCUGACC	RNU48	RNU48	NR_002745	U48	+	+						27-MAR-06
4373182	001008	CAUCCCUUGCAUGGUGGAGGGU	hsa-miR-188	mml-miR-188::mne-miR-188::ppa-miR-188::ppy-miR-188::ptr-miR-188	MIMAT0002307::MIMAT0002308::MIMAT0002309::MIMAT0002310::MIMAT0002311	hsa-miR-188(9.2)::mmu-miR-188(9.2)								27-MAR-06
4373184	001009	UAAGGUGCAUCUAGUGCAGUUA	hsa-miR-18b	bta-miR-18b::gga-miR-18b	MIMAT0001141::MIMAT0003517	hsa-miR-18b(9.2)								11-OCT-06
4373185	001010	AACUGGCCCUCAAAGUCCCGCUUU	hsa-miR-193b			hsa-miR-193b(9.2)								27-MAR-06
4373273	001011	CAUCUUACCGGACAGUGCUGGA	hsa-miR-200a#	hsa-miR-200a*::mmu-miR-200a*	MIMAT0001620::MIMAT0004619			+	+					27-MAR-06
4378075	001012	AGAGGUAUAGGGCAUGGGAAAA	hsa-miR-202			hsa-miR-202(9.2)								11-OCT-06
4373274	001013	UUUCCUAUGCAUAUACUUCUUU	hsa-miR-202#	gga-miR-202*	MIMAT0003354	hsa-miR-202*(9.2)								27-MAR-06
4373263	001014	CAAAGUGCUCAUAGUGCAGGUAG	hsa-miR-20b	gga-miR-20b::hsa-miR-20b::mml-miR-20b::mmu-miR-20b::oan-miR-20b::ptr-miR-20b::xla-miR-20::xtr-miR-20b	MIMAT0001348::MIMAT0001411::MIMAT0001413::MIMAT0003187::MIMAT0003707::MIMAT0006164::MIMAT0006853::MIMAT0008069			+	+					27-MAR-06
4373189	001015	UAUGUGGGAUGGUAAACCGCUU	hsa-miR-299-3p	hsa-miR-299-3p	MIMAT0000687			+						11-OCT-06
4373194	001020	UAAUGCCCCUAAAAAUCCUUAU	hsa-miR-365	bta-miR-365::cfa-miR-365::dre-miR-365::fru-miR-365::gga-miR-365::hsa-miR-365::mdo-miR-365::mml-miR-365::mmu-miR-365::oan-miR-365::ptr-miR-365::rno-miR-365::tni-miR-365::xtr-miR-365	MIMAT0000710::MIMAT0000711::MIMAT0001540::MIMAT0001549::MIMAT0001875::MIMAT0002967::MIMAT0002968::MIMAT0003361::MIMAT0003637::MIMAT0004137::MIMAT0004341::MIMAT0006291::MIMAT0006823::MIMAT0008117			+	+	+				27-MAR-06
4373195	001021	AGAUCGACCGUGUUAUAUUCGC	hsa-miR-369-5p	hsa-miR-369-5p::mml-miR-369-5p::mmu-miR-369-5p::rno-miR-369-5p	MIMAT0001621::MIMAT0003185::MIMAT0003206::MIMAT0006293			+	+	+				27-MAR-06
4373197	001022	AGGUUACCCGAGCAACUUUGCA	hsa-miR-409-5p			hsa-miR-409-5p(9.2)								27-MAR-06
4373199	001023	ACUUCACCUGGUCCACUAGCCGU	hsa-miR-412	hsa-miR-412::mml-miR-412::ptr-miR-412::rno-miR-412	MIMAT0002170::MIMAT0003124::MIMAT0006318::MIMAT0008139	mmu-miR-412(9.2)		+		+				11-OCT-06
4373203	001024	UAAUACUGUCUGGUAAAACCGU	hsa-miR-429	hsa-miR-429::mml-miR-429	MIMAT0001536::MIMAT0006325			+						27-MAR-06
4373280	001026	UCUUGGAGUAGGUCAUUGGGUGG	hsa-miR-432	hsa-miR-432::mml-miR-432::oar-miR-432::ptr-miR-432	MIMAT0001416::MIMAT0002814::MIMAT0006327::MIMAT0008146			+						27-MAR-06
4378076	001027	CUGGAUGGCUCCUCCAUGUCU	hsa-miR-432#	hsa-miR-432*	MIMAT0002815			+						11-OCT-06
4373205	001028	AUCAUGAUGGGCUCCUCGGUGU	hsa-miR-433	cfa-miR-433::hsa-miR-433::mml-miR-433::mmu-miR-433::ptr-miR-433::rno-miR-433	MIMAT0001420::MIMAT0001627::MIMAT0001628::MIMAT0006328::MIMAT0006712::MIMAT0008147	mmu-miR-433-3p(9.2)		+	+	+				27-MAR-06
4373206	001029	UUGCAUAUGUAGGAUGUCCCAU	hsa-miR-448	cfa-miR-448::hsa-miR-448::mml-miR-448::mmu-miR-448::ptr-miR-448::rno-miR-448	MIMAT0001532::MIMAT0001533::MIMAT0001534::MIMAT0001535::MIMAT0006329::MIMAT0008148			+	+	+				11-OCT-06
4373207	001030	UGGCAGUGUAUUGUUAGCUGGU	hsa-miR-449	cfa-miR-449::hsa-miR-449a::mdo-miR-449::mml-miR-449a::mmu-miR-449a::rno-miR-449a	MIMAT0001541::MIMAT0001542::MIMAT0001543::MIMAT0001544::MIMAT0004140::MIMAT0006330	hsa-miR-449(9.2)::mmu-miR-449(9.2)::rno-miR-449(9.2)		+	+	+				27-MAR-06
4373208	001031	UUUUUGCGAUGUGUUCCUAAUA	hsa-miR-450	cfa-miR-450a	MIMAT0001548	cfa-miR-450(10.1)::hsa-miR-450(9.2)::mmu-miR-450(9.2)								27-MAR-06
4373281	001032	UGUUUGCAGAGGAAACUGAGAC	hsa-miR-452	mmu-miR-452	MIMAT0001637	hsa-miR-452(9.2)			+					27-MAR-06
4378077	001033	UCAGUCUCAUCUGCAAAGAAG	hsa-miR-452#			hsa-miR-452*(9.2)								11-OCT-06
4373210	001034	GAGGUUGUCCGUGGUGAGUUCG	hsa-miR-453			hsa-miR-453(9.2)								11-OCT-06
4373212	001036	AGAGGCUGGCCGUGAUGAAUUC	hsa-miR-485-5p	hsa-miR-485-5p::mml-miR-485-5p::mmu-miR-485::rno-miR-485	MIMAT0002175::MIMAT0003128::MIMAT0003203::MIMAT0006342	mmu-miR-485-5p(9.2)		+	+	+				27-MAR-06
4373215	001037	CAACCUGGAGGACUCCAUGCUG	hsa-miR-490	gga-miR-490::hsa-miR-490-3p::mml-miR-490-3p::mmu-miR-490::ptr-miR-490	MIMAT0002806::MIMAT0003366::MIMAT0003780::MIMAT0006351::MIMAT0008165	hsa-miR-490(9.2)		+	+					27-MAR-06
4373216	001038	AGUGGGGAACCCUUCCAUGAGGA	hsa-miR-491			hsa-miR-491(9.2)								27-MAR-06
4373217	001039	AGGACCUGCGGGACAAGAUUCUU	hsa-miR-492	hsa-miR-492::mml-miR-492	MIMAT0002812::MIMAT0006354			+						11-OCT-06
4373218	001040	UUGUACAUGGUAGGCUUUCAUU	hsa-miR-493	hsa-miR-493*	MIMAT0002813	hsa-miR-493(7.1)::hsa-miR-493-5p(9.2)		+						11-OCT-06
4373219	001041	UGAAACAUACACGGGAAACCUCUU	hsa-miR-494			hsa-miR-494(9.2)								27-MAR-06
4373221	001042	AUUACAUGGCCAAUCUC	hsa-miR-496			hsa-miR-496(9.2)								27-MAR-06
4373222	001043	CAGCAGCACACUGUGGUUUGU	hsa-miR-497	cfa-miR-497::hsa-miR-497::mml-miR-497	MIMAT0002820::MIMAT0006359::MIMAT0006691			+						27-MAR-06
4373223	001044	UUUCAAGCCAGGGGGCGUUUUUC	hsa-miR-498	hsa-miR-498::mml-miR-498::ptr-miR-498	MIMAT0002824::MIMAT0006360::MIMAT0008171			+						11-OCT-06
4373224	001045	UUAAGACUUGCAGUGAUGUUUAA	hsa-miR-499			hsa-miR-499(9.2)								11-OCT-06
4373225	001046	AUGCACCUGGGCAAGGAUUCUG	hsa-miR-500	hsa-miR-500*	MIMAT0002871	hsa-miR-500(9.2)		+						27-MAR-06
4373226	001047	AAUCCUUUGUCCCUGGGUGAGA	hsa-miR-501	hsa-miR-501-5p::mml-miR-501	MIMAT0002872::MIMAT0006364	hsa-miR-501(9.2)		+						27-MAR-06
4373228	001048	UAGCAGCGGGAACAGUUCUGCAG	hsa-miR-503	hsa-miR-503::mml-miR-503::ptr-miR-503	MIMAT0002874::MIMAT0006367::MIMAT0008176			+						11-OCT-06
4373230	001049	GUCAACACUUGCUGGUUUCCUC	hsa-miR-505			hsa-miR-505(9.2)								27-MAR-06
4373231	001050	UAAGGCACCCUUCUGAGUAGA	hsa-miR-506	hsa-miR-506::mml-miR-506::pbi-miR-506::ptr-miR-506::ssy-miR-506	MIMAT0002878::MIMAT0005752::MIMAT0005762::MIMAT0005770::MIMAT0005779			+						27-MAR-06
4373232	001051	UUUUGCACCUUUUGGAGUGAA	hsa-miR-507	hsa-miR-507::mml-miR-507::pbi-miR-507::ptr-miR-507::ssy-miR-507	MIMAT0002879::MIMAT0005753::MIMAT0005763::MIMAT0005771::MIMAT0005780			+						11-OCT-06
4373233	001052	UGAUUGUAGCCUUUUGGAGUAGA	hsa-miR-508	hsa-miR-508-3p	MIMAT0002880	hsa-miR-508(9.2)		+						27-MAR-06
4373234	001053	UGAUUGGUACGUCUGUGGGUAGA	hsa-miR-509	ssy-miR-509a	MIMAT0005755	hsa-miR-509(9.2)								27-MAR-06
4373323	001054	AAGUGCCGCCAGGUUUUGAGUGU	mmu-miR-292-3p	rno-miR-292-3p	MIMAT0000897	mmu-miR-292-3p(9.2)				+				11-OCT-06
4373324	001055	ACUCAAACUGGGGGCUCUUUUG	mmu-miR-292-5p	mmu-miR-292-5p::rno-miR-292-5p	MIMAT0000369::MIMAT0000896				+	+				11-OCT-06
4373326	001056	AAAGUGCUUCCCUUUUGUGUGU	mmu-miR-294	mmu-miR-294	MIMAT0000372				+					11-OCT-06
4378106	001058	CUUUCAGUCGGAUGUUUACAG	mmu-miR-30e#			mmu-miR-30e*(9.2)								11-OCT-06
4373332	001059	AAACAUGAAGCGCUGCAACA	mmu-miR-322	rno-miR-322*	MIMAT0000547	mmu-miR-322(9.2)::mmu-miR-322-3p(6)::rno-miR-322(9.2)				+				27-MAR-06
4373334	001060	CCUAGUAGGUGCUCAGUAAGUGU	mmu-miR-325	mmu-miR-325*::rno-miR-325-5p	MIMAT0000557::MIMAT0000558	mmu-miR-325(9.2)::rno-miR-325(9.2)			+	+				11-OCT-06
4373335	001061	CCUCUGGGCCCUUCCUCCAGU	mmu-miR-326	mmu-miR-326::rno-miR-326	MIMAT0000559::MIMAT0000560				+	+				27-MAR-06
4373337	001062	GCAAAGCACAGGGCCUGCAGAGA	mmu-miR-330	mmu-miR-330*::rno-miR-330*	MIMAT0000568::MIMAT0000569	mmu-miR-330(9.2)::rno-miR-330(9.2)			+	+				27-MAR-06
4373340	001063	UGAUCUAGCCAAAGCCUGACUGU	mmu-miR-344	mmu-miR-344	MIMAT0000593				+					27-MAR-06
4373342	001064	UGUCUGCCCGAGUGCCUGCCUCU	mmu-miR-346	mmu-miR-346	MIMAT0000597				+					11-OCT-06
4373343	001065	UAGGCAGUGUAAUUAGCUGAUUG	mmu-miR-34b	rno-miR-34b	MIMAT0000813	mmu-miR-34b(9.2)				+				27-MAR-06
4373344	001066	UUCACAAAGCCCAUACACUUUCA	mmu-miR-350			mmu-miR-350(9.2)								27-MAR-06
4373345	001067	UCCCUGAGGAGCCCUUUGAGCCUG	mmu-miR-351	mmu-miR-351	MIMAT0000609	rno-miR-351(9.2)			+					27-MAR-06
4373346	001068	GCCUGCUGGGGUGGAACCUGGUU	mmu-miR-370	rno-miR-370	MIMAT0003122	mmu-miR-370(9.2)				+				27-MAR-06
4373347	001069	AUCGUAGAGGAAAAUCCACGU	mmu-miR-376a	mmu-miR-376a::rno-miR-376a	MIMAT0000740::MIMAT0003198				+	+				27-MAR-06
4373348	001070	AUCAUAGAGGAACAUCCACUUU	mmu-miR-376b			mmu-miR-376b(9.2)								27-MAR-06
4373350	001071	UAUGUAGUAUGGUCCACAUCUU	mmu-miR-380-3p	mmu-miR-380-3p	MIMAT0000745				+					11-OCT-06
4373352	001073	AUUCCUAGAAAUUGUUCACA	mmu-miR-384			mmu-miR-384(9.2)								27-MAR-06
4373353	001074	GAAUGUUGCUCGGUGAACCCCUU	mmu-miR-409			mmu-miR-409(9.2)								27-MAR-06
4373354	001075	AACACGGUCCACUAACCCUCAGU	mmu-miR-411			mmu-miR-411(9.2)								11-OCT-06
4378107	001076	CAGCAGCAAUUCAUGUUUUGGA	mmu-miR-424	mmu-miR-322::rno-miR-322	MIMAT0000548::MIMAT0001619	mmu-miR-322-5p(6)::mmu-miR-424(9.2)::rno-miR-424(9.2)			+	+				11-OCT-06
4373355	001077	UAAUACUGUCUGGUAAUGCCGU	mmu-miR-429	cfa-miR-429::dre-miR-429::fru-miR-429::gga-miR-429::mmu-miR-429::oan-miR-429::rno-miR-429::tni-miR-429::xtr-miR-429	MIMAT0001537::MIMAT0001538::MIMAT0001539::MIMAT0001624::MIMAT0002979::MIMAT0002980::MIMAT0003371::MIMAT0003703::MIMAT0007128				+	+				27-MAR-06
4373357	001078	UACGGUGAGCCUGUCAUUAUUC	mmu-miR-433-5p	mmu-miR-433*	MIMAT0001419	mmu-miR-433-5p(9.2)			+					11-OCT-06
4373359	001079	AGCUCGACUCAUGGUUUGAACC	mmu-miR-434-5p			mmu-miR-434-5p(9.2)								27-MAR-06
4373361	001080	UACCUAAUUUGUUGUCCAUCA	mmu-miR-463			mmu-miR-463(9.2)								11-OCT-06
4373362	001081	UACCAAGUUUAUUCUGUGAGAUA	mmu-miR-464	mmu-miR-464	MIMAT0002105				+					11-OCT-06
4373363	001082	UAUUUAGAAUGGCACUGAUGUGA	mmu-miR-465	mmu-miR-465a-5p	MIMAT0002106	mmu-miR-465(9)::mmu-miR-465-5p(9.2)			+					11-OCT-06
4373364	001083	AUACAUACACGCACACAUAAGAC	mmu-miR-466			mmu-miR-466(9.2)								11-OCT-06
4373366	001085	UAUGACUGAUGUGCGUGUGUCUG	mmu-miR-468	mmu-miR-468	MIMAT0002109				+					11-OCT-06
4373367	001086	UGCCUCUUUCAUUGAUCUUGGUGUCC	mmu-miR-469	mmu-miR-469	MIMAT0002110				+					11-OCT-06
4373369	001087	UACGUAGUAUAGUGCUUUUCACA	mmu-miR-471			mmu-miR-471(9.2)								11-OCT-06
4373370	001088	UGGAAGACUUGUGAUUUUGUU	mmu-miR-7b	dre-miR-7b	MIMAT0001265	mmu-miR-7b(9.2)::rno-miR-7b(9.2)								27-MAR-06
4373371	001089	UCUUUGGUUAUCUAGCUGUAUG	mmu-miR-9	oan-miR-9::xtr-miR-9	MIMAT0003649::MIMAT0006792	mmu-miR-9(9.2)								27-MAR-06
4373302	001090	CAAAGUGCUGUUCGUGCAGGUAG	mmu-miR-93	cfa-miR-93::hsa-miR-93::mmu-miR-93::rno-miR-93	MIMAT0000093::MIMAT0000540::MIMAT0000817::MIMAT0006696	xtr-miR-93a(10)		+	+	+				27-MAR-06
4373373	001091	ACCCGUAGAUCCGAUCUUGU	mmu-miR-99a			mmu-miR-99a(9.2)								27-MAR-06
4373377	001092	UGGUAUUGCCAUUGCUUCACUGUUGGCUUUGACCAGGGUAUGAUCUCUUAAUCUUCUCUCUGAGCUG	Z30	Z30	AJ007733		+	+						27-MAR-06
4373381	001093	CGCAAGGAUGACACGCAAAUUCGUGAAGCGUUCCAUAUUUUU	RNU6B	RNU6B	NR_002752	U6	+	+						27-MAR-06
4373384	001094	CCUGGAUGAUGAUAGCAAAUGCUGACUGAACAUGAAGGUCUUAAUUAGCUCUAACUGACU	RNU44	RNU44	NR_002750	U44	+	+						27-MAR-06
4373375	001095	GAACUUAUUGACGGGCGGACAGAAACUGUGUGCUGAUUGUCACGUUCUGAUU	RNU43	RNU43	NR_002439	U43::U43 snoRNA::U43 small nuclear RNA::U43 small nucleolar RNA	+	+						27-MAR-06
4373176	001096	UCUACAGUGCACGUGUCU	hsa-miR-139	lla-miR-139::ppa-miR-139::ssc-miR-139	MIMAT0002159::MIMAT0002472::MIMAT0002473	hsa-miR-139(9.2)::mmu-miR-139(9.2)::rno-miR-139(9.2)								27-MAR-06
4373178	001097	UGAGAACUGAAUUCCAUAGGCU	hsa-miR-146b	cfa-miR-146b::hsa-miR-146b-5p::mml-miR-146b-5p::mmu-miR-146b::oan-miR-146b::ptr-miR-146b	MIMAT0002809::MIMAT0003475::MIMAT0006204::MIMAT0006667::MIMAT0007007::MIMAT0008039	hsa-miR-146b(9.2)		+	+					27-MAR-06
4373116	001098	AACAUUCAUUGCUGUCGGUGGG	hsa-miR-181b	dre-miR-181b::fru-miR-181b::gga-miR-181b::mdo-miR-181b::tni-miR-181b::xtr-miR-181b	MIMAT0001151::MIMAT0001270::MIMAT0003003::MIMAT0003004::MIMAT0003609::MIMAT0004155	hsa-miR-181b(9.2)::mmu-miR-181b(9.2)::rno-miR-181b(9.2)								27-MAR-06
4373180	001099	AACAUUCAUUGUUGUCGGUGGGUU	hsa-miR-181d			hsa-miR-181d(9.2)::mmu-miR-181d(9.2)								27-MAR-06
4373190	001100	GGCAAGAUGCUGGCAUAGCUG	hsa-miR-31	ggo-miR-31::mml-miR-31::mne-miR-31::ppa-miR-31::ppy-miR-31::ptr-miR-31	MIMAT0002379::MIMAT0002380::MIMAT0002381::MIMAT0002382::MIMAT0002383::MIMAT0002384	hsa-miR-31(9.2)								27-MAR-06
4373191	001101	AACACACCUGGUUAACCUCUUU	hsa-miR-329	hsa-miR-329::mml-miR-329::ptr-miR-329	MIMAT0001629::MIMAT0006269::MIMAT0008101			+						11-OCT-06
4373196	001102	AUCAUAGAGGAAAAUCCAUGUU	hsa-miR-376b	hsa-miR-376b::mml-miR-376b::ptr-miR-376b	MIMAT0002172::MIMAT0006304::MIMAT0008127			+						11-OCT-06
4373202	001104	AUCGGGAAUGUCGUGUCCGCC	hsa-miR-425	mmu-miR-425*	MIMAT0001342	hsa-miR-425(8)::hsa-miR-425-3p(9.2)::mmu-miR-425(9.2)			+					27-MAR-06
4373209	001105	AAACCGUUACCAUUACUGAGUUU	hsa-miR-451	gga-miR-451::oan-miR-451	MIMAT0003775::MIMAT0006901	hsa-miR-451(9.2)								27-MAR-06
4373213	001106	CCCAGAUAAUGGCACUCUCAA	hsa-miR-488	hsa-miR-488*	MIMAT0002804	hsa-miR-488(9.2)		+						11-OCT-06
4373214	001107	AGUGACAUCACAUAUACGGCAGC	hsa-miR-489			hsa-miR-489(9.2)								27-MAR-06
4373220	001108	AAACAAACAUGGUGCACUUCUUU	hsa-miR-495			hsa-miR-495(9.2)								11-OCT-06
4373227	001109	AUCCUUGCUAUCUGGGUGCUA	hsa-miR-502	hsa-miR-502-5p::mml-miR-502-5p::ptr-miR-502	MIMAT0002873::MIMAT0006365::MIMAT0008175	hsa-miR-502(9.2)		+						27-MAR-06
4373229	001110	AGACCCUGGUCUGCACUCUAU	hsa-miR-504			hsa-miR-504(9.2)								11-OCT-06
4373236	001111	GUGUCUUUUGCUCUGCAGUCA	hsa-miR-511	hsa-miR-511::ptr-miR-511	MIMAT0002808::MIMAT0008179			+						27-MAR-06
4373242	001112	UUCUCCAAAAGAAAGCACUUUCUG	hsa-miR-515-5p	hsa-miR-515-5p	MIMAT0002826			+						27-MAR-06
4378078	001113	CCUCUAGAUGGAAGCACUGUCU	hsa-miR-517#	hsa-miR-517*::ptr-miR-517b	MIMAT0002851::MIMAT0008185			+						11-OCT-06
4373250	001115	AAAGUGCAUCCUUUUAGAGGUUU	hsa-miR-519b			hsa-miR-519b(9.2)								27-MAR-06
4373252	001116	AAAGUGCUUCCUUUUAGAGGG	hsa-miR-520b	hsa-miR-520b::mml-miR-520b::mml-miR-520e::ptr-miR-520b	MIMAT0002843::MIMAT0006389::MIMAT0006393::MIMAT0008198			+						27-MAR-06
4373253	001117	AAAGUGCUUCCUUUUAGAGGGUU	hsa-miR-520c	mml-miR-520c	MIMAT0006390	hsa-miR-520c(9.2)								27-MAR-06
4373254	001118	AAAGUGCUUCUCUUUGGUGGGUU	hsa-miR-520d			hsa-miR-520d(9.2)								27-MAR-06
4373255	001119	AAAGUGCUUCCUUUUUGAGGG	hsa-miR-520e	hsa-miR-520e::ptr-miR-520e	MIMAT0002825::MIMAT0008201			+						27-MAR-06
4373256	001120	AAGUGCUUCCUUUUAGAGGGUU	hsa-miR-520f	hsa-miR-520f::mml-miR-520f::ptr-miR-520f	MIMAT0002830::MIMAT0006394::MIMAT0008202			+						27-MAR-06
4373257	001121	ACAAAGUGCUUCCCUUUAGAGUGU	hsa-miR-520g	hsa-miR-520g::ptr-miR-520g::ptr-miR-520h	MIMAT0002858::MIMAT0008203::MIMAT0008204			+						27-MAR-06
4373259	001122	AACGCACUUCCCUUUAGAGUGU	hsa-miR-521	hsa-miR-521::ptr-miR-521	MIMAT0002854::MIMAT0008205			+						27-MAR-06
4378079	001124	GAAGGCGCUUCCCUUUAGAGC	hsa-miR-525#			hsa-miR-525*(9.2)								11-OCT-06
4373261	001125	CUCUAGAGGGAAGCACUUUCU	hsa-miR-526a			hsa-miR-526a(9.2)								27-MAR-06
4378080	001126	AAAGUGCUUCCUUUUAGAGGC	hsa-miR-526b#			hsa-miR-526b*(9.2)								11-OCT-06
4373292	001127	UACAGUACUGUGAUAGCUGAAG	mmu-miR-101b			mmu-miR-101b(9.2)::rno-miR-101b(9.2)								27-MAR-06
4373293	001128	CAAAGUGCUAACAGUGCAGGUA	mmu-miR-106a			mmu-miR-106a(9.2)								27-MAR-06
4373301	001129	UUAUUGCUUAAGAAUACGCGUAG	mmu-miR-137	hsa-miR-137::mml-miR-137::mmu-miR-137::oan-miR-137a::ptr-miR-137::rno-miR-137	MIMAT0000149::MIMAT0000429::MIMAT0000843::MIMAT0006193::MIMAT0006838::MIMAT0008033			+	+	+				27-MAR-06
4373306	001130	ACUGCAGUGAGGGCACUUGUA	mmu-miR-17-3p			mmu-miR-17-3p(9.2)								27-MAR-06
4373309	001131	CCCAGUGUUUAGACUACCUGUUC	mmu-miR-199b	mmu-miR-199b*	MIMAT0000672	mmu-miR-199b(9.2)			+					27-MAR-06
4373310	001132	UACUCAGUAAGGCAUUGUUCU	mmu-miR-201			mmu-miR-201(9.2)								11-OCT-06
4373317	001133	UACUGCAUCAGGAACUGACUGGAU	mmu-miR-217	rno-miR-217	MIMAT0000887	mmu-miR-217(9.2)				+				11-OCT-06
4373318	001134	AGCUACAUUGUCUGCUGGGUUU	mmu-miR-221	bta-miR-221::cfa-miR-221::oan-miR-221::ssc-miR-221	MIMAT0003529::MIMAT0006757::MIMAT0007135::MIMAT0007762	mmu-miR-221(9.2)								27-MAR-06
4373321	001135	AAAGUGCUUCCACUUUGUGUGCC	mmu-miR-291-3p	rno-miR-291a-3p	MIMAT0000895	mmu-miR-291-3p(7.1)::mmu-miR-291a-3p(9.2)::rno-miR-291-3p(9.2)				+				29-NOV-06
4373333	001136	CGCAUCCCCUAGGGCAUUGGUG	mmu-miR-324-5p			mmu-miR-324-5p(9.2)								27-MAR-06
4373341	001137	UGCUGACCCCUAGUCCAGUGC	mmu-miR-345	rno-miR-345-5p	MIMAT0000594	mmu-miR-345(9.2)::rno-miR-345(9.2)				+				27-MAR-06
4373349	001138	UGGUAGACUAUGGAACGUAGG	mmu-miR-379	cfa-miR-379::hsa-miR-379::mml-miR-379::mmu-miR-379::ptr-miR-379::rno-miR-379	MIMAT0000733::MIMAT0000743::MIMAT0003192::MIMAT0006308::MIMAT0006715::MIMAT0008131			+	+	+				27-MAR-06
4373358	001140	UUUGAACCAUCACUCGACUCC	mmu-miR-434-3p			mmu-miR-434-3p(9.2)								27-MAR-06
4373360	001141	AAACCGUUACCAUUACUGAGUU	mmu-miR-451	dre-miR-451::hsa-miR-451::mml-miR-451::mmu-miR-451::ptr-miR-451::rno-miR-451::xtr-miR-451	MIMAT0001631::MIMAT0001632::MIMAT0001633::MIMAT0001634::MIMAT0003705::MIMAT0006335::MIMAT0008153			+	+	+				27-MAR-06
4373368	001142	UUCUUGGACUGGCACUGGUGA	mmu-miR-470			mmu-miR-470(9.2)								11-OCT-06
4373235	001143	UACUCAGGAGAGUGGCAAUCACA	hsa-miR-510			hsa-miR-510(9.2)								27-MAR-06
4373238	001145	CACUCAGCCUUGAGGGCACUUUC	hsa-miR-512-5p	hsa-miR-512-5p	MIMAT0002822			+						27-MAR-06
4373239	001146	UUCACAGGGAGGUGUCAUUUAU	hsa-miR-513	mml-miR-513a::pbi-miR-513a::ptr-miR-513a::ssy-miR-513a	MIMAT0005760::MIMAT0005768::MIMAT0005776::MIMAT0005784	hsa-miR-513(9.2)								27-MAR-06
4373240	001147	AUUGACACUUCUGUGAGUAG	hsa-miR-514	pbi-miR-514::ptr-miR-514::ssy-miR-514	MIMAT0005761::MIMAT0005778::MIMAT0005787	hsa-miR-514(9.2)::mml-miR-514(10.1)								27-MAR-06
4373241	001148	GAGUGCCUUCUUUUGGAGCGU	hsa-miR-515-3p			hsa-miR-515-3p(9.2)								27-MAR-06
4373183	001149	UGCUUCCUUUCAGAGGGU	hsa-miR-516-3p	hsa-miR-516a-3p::hsa-miR-516b*::ptr-miR-516a	MIMAT0002860::MIMAT0002860::MIMAT0006778::MIMAT0008182	hsa-miR-516-3p(9.2)		+						27-MAR-06
4395172	001150	AUCUGGAGGUAAGAAGCACUUU	hsa-miR-516b	hsa-miR-516b::ptr-miR-516b	MIMAT0002859::MIMAT0008183	hsa-miR-516-5p(7)		+						19-MAR-08
4373243	001151	AUCGUGCAUCCCUUUAGAGUGUU	hsa-miR-517a			hsa-miR-517a(9.2)								27-MAR-06
4373244	001152	UCGUGCAUCCCUUUAGAGUGUU	hsa-miR-517b	hsa-miR-517b	MIMAT0002857			+						27-MAR-06
4373264	001153	AUCGUGCAUCCUUUUAGAGUGU	hsa-miR-517c	hsa-miR-517c::mml-miR-517a	MIMAT0002866::MIMAT0006375			+						27-MAR-06
4373186	001154	AAAGCGCUUCCCUUUGCUGGA	hsa-miR-518a			hsa-miR-518a(9.2)								27-MAR-06
4373246	001156	CAAAGCGCUCCCCUUUAGAGGU	hsa-miR-518b	hsa-miR-518b::ptr-miR-518b	MIMAT0002844::MIMAT0008187			+						27-MAR-06
4373247	001157	CAAAGCGCUUCUCUUUAGAGUG	hsa-miR-518c			hsa-miR-518c(9.2)								27-MAR-06
4378082	001158	UCUCUGGAGGGAAGCACUUUCUG	hsa-miR-518c#	hsa-miR-518c*	MIMAT0002847			+						11-OCT-06
4373248	001159	CAAAGCGCUUCCCUUUGGAGC	hsa-miR-518d	hsa-miR-518d-3p::ptr-miR-518d	MIMAT0002864::MIMAT0008189	hsa-miR-518d(9.2)		+						27-MAR-06
4373265	001160	AAAGCGCUUCCCUUCAGAGUGU	hsa-miR-518e			hsa-miR-518e(9.2)								27-MAR-06
4378083	001161	AAAGCGCUUCUCUUUAGAGGA	hsa-miR-518f			hsa-miR-518f(9.2)								11-OCT-06
4373249	001162	AAAGUGCAUCCUUUUAGAGUGUUAC	hsa-miR-519a			hsa-miR-519a(9.2)								11-OCT-06
4373251	001163	AAAGUGCAUCUUUUUAGAGGAU	hsa-miR-519c	hsa-miR-519c-3p::ptr-miR-519c	MIMAT0002832::MIMAT0008194	hsa-miR-519c(9.2)		+						27-MAR-06
4373266	001164	CAAAGUGCCUCCCUUUAGAGUGU	hsa-miR-519d			hsa-miR-519d(9.2)								27-MAR-06
4373267	001165	AAAGUGCCUCCUUUUAGAGUGU	hsa-miR-519e			hsa-miR-519e(9.2)								27-MAR-06
4378084	001166	UUCUCCAAAAGGGAGCACUUUC	hsa-miR-519e#	hsa-miR-519e*	MIMAT0002828			+						11-OCT-06
4373268	001167	AAAGUGCUUCCCUUUGGACUGU	hsa-miR-520a	hsa-miR-520a-3p::mml-miR-520a::ptr-miR-520a	MIMAT0002834::MIMAT0006388::MIMAT0008197	hsa-miR-520a(9.2)		+						27-MAR-06
4378085	001168	CUCCAGAGGGAAGUACUUUCU	hsa-miR-520a#	hsa-miR-520a-5p	MIMAT0002833	hsa-miR-520a*(9.2)		+						11-OCT-06
4378086	001169	UCUACAAAGGGAAGCCCUUUCUG	hsa-miR-520d#			hsa-miR-520d*(9.2)								11-OCT-06
4373258	001170	ACAAAGUGCUUCCCUUUAGAGU	hsa-miR-520h	hsa-miR-520h	MIMAT0002867			+						27-MAR-06
4373245	001171	AAAAUGGUUCCCUUUAGAGUGUU	hsa-miR-522			hsa-miR-522(9.2)								27-MAR-06
4373260	001172	AACGCGCUUCCCUAUAGAGGG	hsa-miR-523			hsa-miR-523(9.2)								27-MAR-06
4378087	001173	GAAGGCGCUUCCCUUUGGAGU	hsa-miR-524	hsa-miR-524-3p::ptr-miR-524	MIMAT0002850::MIMAT0008208	hsa-miR-524(9.2)		+						29-NOV-06
4378088	001174	CUCCAGAGGGAUGCACUUUCU	hsa-miR-525	hsa-miR-525-5p::mml-miR-525	MIMAT0002838::MIMAT0006402	hsa-miR-525(9.2)		+						11-OCT-06
4373284	001175	CUCUUGAGGGAAGCACUUUCUGUU	hsa-miR-526b			hsa-miR-526b(9.2)								27-MAR-06
4378089	001176	CUCUAGAGGGAAGCGCUUUCUGUU	hsa-miR-526c			hsa-miR-526c(9.2)								29-NOV-06
4373262	001177	CUGCAAAGGGAAGCCCUUUCU	hsa-miR-527			hsa-miR-527(9.2)								11-OCT-06
4378108	001178	CUAUACGACCUGCUGCCUUUCU	mmu-let-7d#	hsa-let-7d*::mmu-let-7d*::rno-let-7d*	MIMAT0000384::MIMAT0000563::MIMAT0004484			+	+	+				11-OCT-06
4373294	001181	CCCUGUAGAACCGAAUUUGUGU	mmu-miR-10b	rno-miR-10b	MIMAT0000783	mmu-miR-10b(9.2)				+				27-MAR-06
4373295	001182	UAAGGCACGCGGUGAAUGCC	mmu-miR-124a	hsa-miR-124::mmu-miR-124::rno-miR-124	MIMAT0000134::MIMAT0000422::MIMAT0000828	mmu-miR-124a(9.2)		+	+	+				27-MAR-06
4373296	001183	UCGGAUCCGUCUGAGCUUGGC	mmu-miR-127			mmu-miR-127(9.2)								27-MAR-06
4373297	001184	AAGCCCUUACCCCAAAAAGCAU	mmu-miR-129-3p	dre-miR-129*::hsa-miR-129-3p::mmu-miR-129-3p::rno-miR-129*	MIMAT0000544::MIMAT0000601::MIMAT0003158::MIMAT0004605			+	+	+				27-MAR-06
4373298	001185	CUUUUUGCGGUCUGGGCUUGCU	mmu-miR-129-5p	dre-miR-129::fru-miR-129::mdo-miR-129::tni-miR-129	MIMAT0001825::MIMAT0003035::MIMAT0003036::MIMAT0004105	hsa-miR-129(3)::mmu-miR-129(6)::mmu-miR-129-5p(9.2)::rno-miR-129(9.2)								27-MAR-06
4373299	001186	UGUGACUGGUUGACCAGAGGGG	mmu-miR-134	hsa-miR-134::mml-miR-134::mmu-miR-134::ptr-miR-134::rno-miR-134	MIMAT0000146::MIMAT0000447::MIMAT0000840::MIMAT0006190::MIMAT0008031			+	+	+				27-MAR-06
4373374	001187	CAGUGGUUUUACCCUAUGGUAG	mmu-miR-140	dre-miR-140::fru-miR-140::hsa-miR-140-5p::mml-miR-140-5p::mmu-miR-140::rno-miR-140::tni-miR-140	MIMAT0000151::MIMAT0000431::MIMAT0000573::MIMAT0001836::MIMAT0003024::MIMAT0003025::MIMAT0006197			+	+	+				27-MAR-06
4378109	001188	UACCACAGGGUAGAACCACGGA	mmu-miR-140#	bta-miR-140::oan-miR-140	MIMAT0003789::MIMAT0006813	mmu-miR-140*(9.2)								11-OCT-06
4373303	001189	UGUAGUGUUUCCUACUUUAUGG	mmu-miR-142-3p	gga-miR-142-3p::oan-miR-142*	MIMAT0001194::MIMAT0006983	mmu-miR-142-3p(9.2)								27-MAR-06
4373304	001190	CUAGACUGAGGCUCCUUGAGG	mmu-miR-151	mmu-miR-151-3p::rno-miR-151*	MIMAT0000161::MIMAT0000614	mmu-miR-151(9.2)			+	+				27-MAR-06
4373305	001191	UUGCAUAGUCACAAAAGUGAUC	mmu-miR-153	dre-miR-153a::fru-miR-153a::hsa-miR-153::mmu-miR-153::oan-miR-153::ptr-miR-153::rno-miR-153::tni-miR-153a	MIMAT0000163::MIMAT0000439::MIMAT0000855::MIMAT0001849::MIMAT0003011::MIMAT0003012::MIMAT0007005::MIMAT0008047			+	+	+				27-MAR-06
4373307	001193	UCGUGUCUUGUGUUGCAGCCGG	mmu-miR-187	hsa-miR-187::mml-miR-187::mmu-miR-187::rno-miR-187	MIMAT0000216::MIMAT0000262::MIMAT0000864::MIMAT0006221			+	+	+				27-MAR-06
4373308	001194	CUGACCUAUGAAUUGACA	mmu-miR-192			mmu-miR-192(9.2)								11-OCT-06
4373311	001195	AGAGGUAUAGCGCAUGGGAAGA	mmu-miR-202	mmu-miR-202-3p	MIMAT0000235	mmu-miR-202(9.2)			+					27-MAR-06
4373312	001196	UGAAAUGUUUAGGACCACUAG	mmu-miR-203			mmu-miR-203(9.2)								27-MAR-06
4373313	001197	UUCCCUUUGUCAUCCUAUGCCUG	mmu-miR-204			mmu-miR-204(9.2)								27-MAR-06
4373314	001198	GCUUCUCCUGGCUCUCCUCCCUC	mmu-miR-207	mmu-miR-207	MIMAT0000240				+					11-OCT-06
4373315	001199	UUCCCUUUGUCAUCCUUUGCCU	mmu-miR-211	mml-miR-211::mmu-miR-211::rno-miR-211	MIMAT0000668::MIMAT0000882::MIMAT0002547				+	+				27-MAR-06
4373316	001200	AUGACCUAUGAUUUGACAGAC	mmu-miR-215	mmu-miR-215::rno-miR-215	MIMAT0000904::MIMAT0003118				+	+				27-MAR-06
4373319	001201	UAAGUCACUAGUGGUUCCGUUUA	mmu-miR-224			mmu-miR-224(9.2)								27-MAR-06
4373322	001202	CAUCAAAGUGGAGGCCCUCUCU	mmu-miR-291-5p	mmu-miR-291a-5p::rno-miR-291a-5p	MIMAT0000367::MIMAT0000894	mmu-miR-291-5p(7.1)::rno-miR-291-5p(9.2)			+	+				11-OCT-06
4380904	001204	CAGUAGUGAUGAAAUUCCACUUCAUUGGUCCGUGUUUCUGAACCACAUGAUUUUCUCGGAUGUUCUGAUG	U18	U18	AB061820	U18	+	+						05-JAN-07
4380905	001206	CUGCGAUGAUGGCAUUUCUUAGGACACCUUUGGAUUAAUAAUGAAAACAACUACUCUCUGAGCAGC	RNU58B	RNU58B	AB061824	U58b	+	+						05-JAN-07
4380906	001207	CUGCAGUGAUGACUUUCUUGGGACACCUUUGGAUUUACCGUGAAAAUUAAUAAAUUCUGAGCAGC	RNU58A	RNU58A	AB061824	U58a	+	+						05-JAN-07
4380907	001209	CUUAAUGAUGACUGUUUUUUUUGAUUGCUUGAAGCAAUGUGAAAAACACAUUUCACCGGCUCUGAAAGCU	RPL21	RPL21	AB061826	RPL21	+	+						05-JAN-07
4380908	001210	UGGCGAUGAGGAGGUACCUAUUGUGUUGAGUAACGGUGAUAAUUUUAUACGCUAUUCUGAGCC	U54	U54	AB061842	U54	+	+						05-JAN-07
4380909	001214	CCAGUCACAGAUUUCUUUGUUCCUUCUCCACUCCCACUGCAUCACUUAACUAGCCUU	HY3	HY3	AC005251	hY3 RNA	+	+						05-JAN-07
4380910	001219	AGCCUGUGAUGCUUUAAGAGUAGUGGACAGAAGGGAUUUCUGAAAUUCUAUUCUGAGGCU	U75	U75	AF141346	U75	+	+						05-JAN-07
4380911	001223	UAAUGAUUCUGCCAAAUGAAAUAUAAUGAUAUCACUGUAAAACCGUUCCAUUUUGAUUCUGAGGU	U47	U47	AF141346	U47	+	+						05-JAN-07
4386730	001228	UGACUUAUAUAUCUGUCAAUCCCCUGAGAGAUCACUGACGACUCCAUGUGUCUGAGCAA	snoRNA55	snoRNA55	AF357318	snoRNA	+		+					12-JUL-07
4380912	001230	CUAAAAUAGCUGGAAUUACCGGCAGAUUGGUAGUGGUGAGCCUAUGGUUUUCUGAAG	snoRNA135	snoRNA135	AF357323	snoRNA	+		+					05-JAN-07
4380913	001231	GUCAGUGCCACGUGUCUGGGCCACUGAGACCACAUGAUGGGAUUGAGGACCUGAGGAA	snoRNA142	snoRNA142	AF357324	snoRNA	+		+					05-JAN-07
4380914	001232	GCUGUACUGACUUGAUGAAAGUACUUUUGAACCCUUUUCCAUCUGAUG	snoRNA202	snoRNA202	AF357327	snoRNA	+		+					05-JAN-07
4380915	001234	CUUUUGGAACUGAAUCUAAGUGAUUUAACAAAAAUUCGUCACUACCACUGAGA	snoRNA234	snoRNA234	AF357329	snoRNA	+		+					05-JAN-07
4380916	001236	AUACAUACUUGCCCUCACUUAGACCAGAGGUCGAUGAUGAGAGCUUUGUUCUGAGCCAG	snoRNA251	snoRNA251	AF357332	snoRNA	+		+					05-JAN-07
4386731	001239	UGAAACCCAUUAUCAGUGGACAUCUAUGGAUGAGAAAUGCGGAUAUGGGACUGAGA	snoRNA420	snoRNA420	AF357339	snoRNA	+		+					12-JUL-07
4386732	001240	AAACAGUCUCCCUCUUCUGAAUCUCGCUGAGGAAACUGCACGUCACCCUCCUGAAA	snoRNA429	snoRNA429	AF357340	snoRNA	+		+					12-JUL-07
4386733	001242	CUCAAUGUUUGGAAAAGAAUGACACCAACAAAGGAACCACUGAUG	snoRNA292	snoRNA292	AF357366	snoRNA	+		+					12-JUL-07
4386734	001243	AUUAGCUGAAUGCUAACCUGAUGCAAGUUACAAAUUACACUGAGA	snoRNA412	snoRNA412	AF357370	snoRNA	+		+					12-JUL-07
4378090	001271	AAUUGCACGGUAUCCAUCUGUA	hsa-miR-363	dre-miR-363::hsa-miR-363::mml-miR-363::mmu-miR-363::rno-miR-363	MIMAT0000707::MIMAT0000708::MIMAT0001874::MIMAT0003210::MIMAT0006290			+	+	+				29-NOV-06
4378091	001272	ACUGCCCUAAGUGCUCCUUCU	hsa-miR-18a#	xtr-miR-18a*	MIMAT0005462	hsa-miR-18a*(9.2)								11-OCT-06
4378092	001273	AAUCCUUGGAACCUAGGUGUGAGU	hsa-miR-362	hsa-miR-362-5p::mml-miR-362-5p	MIMAT0000705::MIMAT0006288	hsa-miR-362(9.2)		+						11-OCT-06
4378093	001274	AAUAUAACACAGAUGGCCUGU	hsa-miR-410	cfa-miR-410::hsa-miR-410::mml-miR-410::mmu-miR-410::ptr-miR-410::rno-miR-410	MIMAT0001091::MIMAT0002171::MIMAT0005311::MIMAT0006316::MIMAT0006728::MIMAT0008137			+	+	+				11-OCT-06
4378094	001275	UCACUCCUCUCCUCCCGUCUUCU	hsa-miR-483			hsa-miR-483(9.2)								11-OCT-06
4378095	001277	GUCAUACACGGCUCUCCUCUCU	hsa-miR-485-3p	hsa-miR-485-3p::mml-miR-485-3p::ptr-miR-485	MIMAT0002176::MIMAT0006343::MIMAT0008159			+						11-OCT-06
4378096	001278	UCCUGUACUGAGCUGCCCCGAG	hsa-miR-486	hsa-miR-486-5p::mml-miR-486-5p::mmu-miR-486::ptr-miR-486	MIMAT0002177::MIMAT0003130::MIMAT0006344::MIMAT0008160	hsa-miR-486(9.2)		+	+					11-OCT-06
4378097	001279	AAUCAUACAGGGACAUCCAGUU	hsa-miR-487a	hsa-miR-487a::mml-miR-487a::ptr-miR-487a	MIMAT0002178::MIMAT0006346::MIMAT0008161	hsa-miR-487(7.1)		+						11-OCT-06
4378098	001280	UAUGUGCCUUUGGACUACAUCG	hsa-miR-455	cfa-miR-455::hsa-miR-455-5p::mml-miR-455-5p::mmu-miR-455*::rno-miR-455	MIMAT0003150::MIMAT0003485::MIMAT0005316::MIMAT0006339::MIMAT0006603	hsa-miR-455(9.2)::mmu-miR-455(8.1)::mmu-miR-455-5p(9.2)		+	+	+				11-OCT-06
4378099	001281	CAUCUGGAGGUAAGAAGCACUUU	hsa-miR-516-5p			hsa-miR-516-5p(9.2)								11-OCT-06
4378100	001282	UGAAGGUCUACUGUGUGCCAG	hsa-miR-493-3p	cfa-miR-493::rno-miR-493	MIMAT0003191::MIMAT0006711	hsa-miR-493-3p(9.2)				+				11-OCT-06
4380917	001283	CGGGUGGAUCACGAUGCAAUUU	hsa-miR-363#	hsa-miR-363*::oan-miR-363*::rno-miR-363*::xtr-miR-363-5p	MIMAT0003209::MIMAT0003385::MIMAT0003701::MIMAT0006859	rno-miR-363-5p(9.2)		+		+				05-JAN-07
4378101	001284	UGUGACAGAUUGAUAACUGAAA	hsa-miR-542-3p	cfa-miR-542::hsa-miR-542-3p::mml-miR-542-3p::mmu-miR-542-3p::rno-miR-542-3p	MIMAT0003172::MIMAT0003179::MIMAT0003389::MIMAT0006407::MIMAT0006747			+	+	+				11-OCT-06
4378102	001285	AAUCGUACAGGGUCAUCCACUU	hsa-miR-487b	bta-miR-487b::cfa-miR-487::hsa-miR-487b::mml-miR-487b::mmu-miR-487b::ptr-miR-487b	MIMAT0003180::MIMAT0003184::MIMAT0003847::MIMAT0006347::MIMAT0006723::MIMAT0008162			+	+					11-OCT-06
4378103	001286	GGAGAAAUUAUCCUUGGUGUGU	hsa-miR-539	hsa-miR-539::mml-miR-539::mmu-miR-539::ptr-miR-539::rno-miR-539	MIMAT0003163::MIMAT0003169::MIMAT0003176::MIMAT0006405::MIMAT0008214			+	+	+				11-OCT-06
4378104	001287	GGUAGAUUCUCCUUCUAUGAG	hsa-miR-376a#	rno-miR-376a*	MIMAT0003197	hsa-miR-376a*(9.2)::mmu-miR-376a*(9.2)				+				11-OCT-06
4378105	001288	UCGGGGAUCAUCAUGUCACGAG	hsa-miR-542-5p			hsa-miR-542-5p(9.2)								11-OCT-06
4380918	001289	AUCAGCAAACAUUUAUUGUGUG	hsa-miR-545			hsa-miR-545(9.2)								05-JAN-07
4380919	001290	AUUCUGCAUUUUUAGCAAGU	hsa-miR-544			hsa-miR-544(9.2)								05-JAN-07
4381035	001291	UCACUCCUCCCCUCCCGUCUUGU	mmu-miR-483	rno-miR-483	MIMAT0003121	mmu-miR-483(9.2)				+				05-JAN-07
4381036	001292	CAAGUGCUUCCAUGUUUCAGUGG	mmu-miR-302c			mmu-miR-302c(9.2)								05-JAN-07
4381037	001293	UGAAACAUACACGGGAAACCU	mmu-miR-494	rno-miR-494	MIMAT0003193	mmu-miR-494(9.2)				+				05-JAN-07
4378110	001294	CUCGGGGAUCAUCAUGUCACG	mmu-miR-542-5p			mmu-miR-542-5p(9.2)::rno-miR-542-5p(9.2)								11-OCT-06
4381038	001295	CUUGGUACAUCUUUGAGUGA	mmu-miR-547			mmu-miR-547(9.2)								05-JAN-07
4381039	001296	GAUCAAAGUGGAGGCCCUCUC	mmu-miR-291b-5p			mmu-miR-291b-5p(9.2)								05-JAN-07
4381040	001297	UUUAACAUGGGGUUACCUGCUG	mmu-miR-302c#			mmu-miR-302c*(9.2)								05-JAN-07
4378111	001298	AAACAUUCGCGGUGCACUUCU	mmu-miR-543	rno-miR-543*	MIMAT0003175	mmu-miR-543(9.2)::rno-miR-543(9.2)				+				11-OCT-06
4381041	001299	AAAGUGCAUCCAUUUUGUUUGUC	mmu-miR-291b-3p			mmu-miR-291b-3p(9.2)								05-JAN-07
4378112	001300	AACAUAGAGGAAAUUUCACG	mmu-miR-376c			mmu-miR-376c(9.2)::rno-miR-376c(9.2)								11-OCT-06
4378113	001301	AAGGGAUUCUGAUGUUGGUCACA	mmu-miR-541			mmu-miR-541(9.2)::rno-miR-541(9.2)								11-OCT-06
4378114	001302	AAUGACACCACAUAUAUGGCAGC	mmu-miR-489	mmu-miR-489	MIMAT0003112				+					11-OCT-06
4378115	001303	AAUAAUACAUGGUUGAUCUU	mmu-miR-369-3p			mmu-miR-369-3p(9.2)::rno-miR-369-3p(9.2)								11-OCT-06
4381042	001305	AAUUGCACUUUAGCAAUGGUG	mmu-miR-367	gga-miR-367	MIMAT0003369	mmu-miR-367(9.2)								05-JAN-07
4378116	001306	AAUCGUACAGGGUCAUCCACU	mmu-miR-487b	rno-miR-487b	MIMAT0003200	mmu-miR-487b(9.2)				+				11-OCT-06
4381043	001307	ACUUUAACAUGGGAAUGCUUUCU	mmu-miR-302b#	mmu-miR-302b*	MIMAT0003373				+					05-JAN-07
4378117	001308	GUGGAUAUUCCUUCUAUGGUU	mmu-miR-376b#			mmu-miR-376b*(9.2)::rno-miR-376b*(9.2)								11-OCT-06
4378118	001309	AGAUCGACCGUGUUAUAUUCG	mmu-miR-369-5p			mmu-miR-369-5p(9.2)::rno-miR-369-5p(9.2)								11-OCT-06
4378119	001310	AGGUCAGAGGUCGAUCCUGG	mmu-miR-540	mmu-miR-540-3p::rno-miR-540	MIMAT0003167::MIMAT0003174	mmu-miR-540(9.2)			+	+				11-OCT-06
4378120	001311	UAGCAGCGGGAACAGUACUGC	mmu-miR-503			mmu-miR-503(9.2)								11-OCT-06
4381044	001312	AUGGUGGCACGGAGUC	mmu-miR-546	mmu-miR-546	MIMAT0003166				+					05-JAN-07
4378121	001313	CAAAGUGCUCAUAGUGCAGGUA	mmu-miR-20b			mmu-miR-20b(9.2)								11-OCT-06
4381095	001314	ACUGGACUUGGAGUCAGAAGGC	rno-miR-422b	cfa-miR-378	MIMAT0006683	rno-miR-422b(9.2)								05-JAN-07
4381096	001315	GCUUCUCCUGGCUCUCCUCCCUU	rno-miR-207	rno-miR-207	MIMAT0003115					+				05-JAN-07
4381097	001316	GUCAACACUUGCUGGUUUCC	rno-miR-505	rno-miR-505	MIMAT0003380					+				05-JAN-07
4381098	001317	AGGUUACCCGAGCAACUUUG	rno-miR-409-5p	rno-miR-409-5p	MIMAT0003204					+				05-JAN-07
4381099	001318	AGUUCUUCAGUGGCAAGCUUU	rno-miR-22#	xtr-miR-22*	MIMAT0003671	rno-miR-22*(9.2)								05-JAN-07
4381045	001319	AUAUAAUACAACCUGCUAAGUG	mmu-miR-374-5p	cfa-miR-374b::hsa-miR-374b::mml-miR-374b::mmu-miR-374::ptr-miR-374b::rno-miR-374	MIMAT0003208::MIMAT0003727::MIMAT0004955::MIMAT0006301::MIMAT0006754::MIMAT0008124	mmu-miR-374-5p(9.2)		+	+	+				05-JAN-07
4381100	001320	AUCACACAAAGGCAACUUUUGG	rno-miR-377	rno-miR-377	MIMAT0003123					+				05-JAN-07
4381101	001321	UAGCAGCGGGAACAGUACUG	rno-miR-503	cfa-miR-503	MIMAT0006746	rno-miR-503(9.2)								05-JAN-07
4381102	001322	UAUACAAGGGCAAGCUCUC	rno-miR-381	rno-miR-381	MIMAT0003199					+				05-JAN-07
4381103	001323	UAUUCAUUUACUCCCCAGCCUA	rno-miR-664	rno-miR-664	MIMAT0003382					+				05-JAN-07
4381104	001324	AUCAUAGAGGAACAUCCACU	rno-miR-376b			rno-miR-376b(9.2)								05-JAN-07
4381105	001325	AUCGUAGAGGAAAAUCCACG	rno-miR-376a			rno-miR-376a(9.2)								05-JAN-07
4381106	001326	CAAAGUGCUCAUAGUGCAGGU	rno-miR-20b	rno-miR-20b-5p	MIMAT0003211	rno-miR-20b(9.2)				+				05-JAN-07
4381107	001327	CAGUGCAAUAGUAUUGUCAAAGCAU	rno-miR-301	gga-miR-301b-3p	MIMAT0007742	rno-miR-301(9.2)								05-JAN-07
4381108	001328	CCUUGAGGGGCAUGAGGGU	rno-miR-327	rno-miR-327	MIMAT0000561					+				05-JAN-07
4381109	001329	GUGGUGUGCUAGUUACUUUU	rno-miR-333			rno-miR-333(11)								05-JAN-07
4381110	001330	UACCACAGGGUAGAACCACGGACA	rno-miR-140#			rno-miR-140*(9.2)								05-JAN-07
4381111	001331	UCACCCUUCCAUAUCUAGUCU	rno-miR-336	rno-miR-336	MIMAT0000576					+				05-JAN-07
4381112	001332	UGAUCUAGCCAAAGCCUGACCGU	rno-miR-344	rno-miR-344-3p	MIMAT0000592	rno-miR-344(9.2)				+				05-JAN-07
4381113	001333	UGUCUGCCUGAGUGCCUGCCUCU	rno-miR-346	rno-miR-346	MIMAT0000596					+				05-JAN-07
4381114	001334	UGUCCCUCUGGGUCGCCCA	rno-miR-347	rno-miR-347	MIMAT0000598					+				05-JAN-07
4381115	001335	CAGCCCUGCUGUCUUAACCUCU	rno-miR-349	rno-miR-349	MIMAT0000599					+				05-JAN-07
4381116	001336	ACUGCAUUACGAGCACUUACA	rno-miR-20a#	rno-miR-20a*	MIMAT0000603	rno-miR-20*(7.1)				+				05-JAN-07
4381117	001337	UUCACAAAGCCCAUACACUUUCAC	rno-miR-350	rno-miR-350	MIMAT0000604	mmu-miR-350(5)				+				05-JAN-07
4381118	001338	CAACAAAUCACAGUCUGCCAUA	rno-miR-7#	hsa-miR-7-1*::mmu-miR-7a*	MIMAT0004553::MIMAT0004670	rno-miR-7*(9.2)		+	+					05-JAN-07
4381119	001339	AGAGUAGUAGGUUGCAUAGUA	rno-miR-352	rno-miR-352	MIMAT0000610					+				05-JAN-07
4381120	001340	UCGAGGAGCUCACAGUCUAGUA	rno-miR-151#			rno-miR-151*(9.2)								05-JAN-07
4381121	001341	ACUAGACUGAGGCUCCUUGAGG	rno-miR-151			rno-miR-151(9.2)								05-JAN-07
4381122	001343	GGCCUCAUUAAAUGUUUGUUG	rno-miR-421	rno-miR-421	MIMAT0001320					+				05-JAN-07
4381123	001344	UCUCCCUCCGUGUGCCCAGA	rno-miR-343	rno-miR-343	MIMAT0000591					+				05-JAN-07
4381124	001345	UUUUUGCGAUGUGUUCCUAAUG	rno-miR-450	rno-miR-450a	MIMAT0001547	rno-miR-450(9.2)				+				05-JAN-07
4381046	001346	CAGCAGCACACUGUGGUUUGUA	mmu-miR-497	bta-miR-497::mmu-miR-497::rno-miR-497	MIMAT0003383::MIMAT0003453::MIMAT0004343				+	+				05-JAN-07
4381125	001348	UGGAAUGUAAAGAAGUGUGUA	rno-miR-1			rno-miR-1(9.2)								05-JAN-07
4381126	001349	UGUGACAGAUUGAUAACUGAA	rno-miR-542-3p			rno-miR-542-3p(9.2)								05-JAN-07
4386780	001351	GCACAUACUUCUUUAUGUACCC	rno-miR-1#	rno-miR-1*	MIMAT0003162					+				12-JUL-07
4381047	001352	UUAAGACUUGCAGUGAUGUUU	mmu-miR-499	bta-miR-499::cfa-miR-499::hsa-miR-499-5p::mml-miR-499-5p::mmu-miR-499::rno-miR-499	MIMAT0002870::MIMAT0003381::MIMAT0003482::MIMAT0003536::MIMAT0006361::MIMAT0006655			+	+	+				05-JAN-07
4381127	001353	AAUGACAUCACAUAUAUGGCAGC	rno-miR-489	rno-miR-489	MIMAT0003113					+				05-JAN-07
4381128	001354	AAUCAUUCACGGACAACACUU	rno-miR-382#	rno-miR-382*	MIMAT0003202					+				05-JAN-07
4381129	001355	AAUUGCACGGUAUCCAUCUGU	rno-miR-363-3p	oan-miR-363::xtr-miR-363-3p	MIMAT0003702::MIMAT0006860	rno-miR-363-3p(9.2)								05-JAN-07
4381048	001356	AAUCCUUUGUCCCUGGGUGAAA	mmu-miR-501	mmu-miR-501-5p::rno-miR-501	MIMAT0003116::MIMAT0003508	mmu-miR-501(9.2)			+	+				05-JAN-07
4381130	001357	ACUGCAGUGUGAGCACUUCUG	rno-miR-20b#			rno-miR-20b*(9.2)								05-JAN-07
4381160	001359	CACCCGUACAUAUGUUUCCGUGCU	cel-miR-52	cbr-miR-52::cel-miR-52	MIMAT0000023::MIMAT0000476							+		05-JAN-07
4381161	001360	CACCCGUACAUUUGUUUCCGUGCU	cel-miR-53	cel-miR-53	MIMAT0000024							+		05-JAN-07
4381162	001361	UACCCGUAAUCUUCAUAAUCCGAG	cel-miR-54	cel-miR-54	MIMAT0000025							+		05-JAN-07
4381163	001362	UCGAAUCGUUUAUCAGGAUGAUG	cel-miR-59	cel-miR-59	MIMAT0000031							+		05-JAN-07
4381164	001363	UAAUACGUCGUUGGUGUUUCCAU	cel-miR-70	cel-miR-70	MIMAT0000042							+		05-JAN-07
4381165	001364	UGAAAGACAUGGGUAGUGA	cel-miR-71	ame-miR-71::bmo-miR-71::cbr-miR-71::cel-miR-71	MIMAT0000043::MIMAT0000481::MIMAT0004214::MIMAT0004432							+		05-JAN-07
4381166	001366	AGCUUUCGACAUGAUUCUGAAC	cel-miR-227	cel-miR-227	MIMAT0000052							+		05-JAN-07
4381167	001367	UACAAAGUAUUUGAAAAGUCGUGC	cel-miR-85	cel-miR-85	MIMAT0000058							+		05-JAN-07
4381168	001368	GUGAGCAAAGUUUCAGGUGU	cel-miR-87	ame-miR-87::cbr-miR-87	MIMAT0000492::MIMAT0004434	cel-miR-87(9)								05-JAN-07
4381169	001369	GUAUUAGUUGUGCGACCAGGAGA	cel-miR-230	cel-miR-230	MIMAT0000285							+		05-JAN-07
4381170	001370	UAUUGCACUCUCCCCGGCCUGA	cel-miR-235	cel-miR-235	MIMAT0000290							+		05-JAN-07
4381171	001373	UACUGGCCCCCAAAUCUUCGCU	cel-miR-240	cel-miR-240	MIMAT0000296							+		05-JAN-07
4381172	001376	AUUGGUCCCCUCCAAGUAGCUC	cel-miR-245	cbr-miR-245::cel-miR-245	MIMAT0000301::MIMAT0000503							+		05-JAN-07
4381173	001377	UUACAUGUUUCGGGUAGGAGCU	cel-miR-246			cel-miR-246(9)								05-JAN-07
4381174	001379	UACACGUGCACGGAUAACGCUCA	cel-miR-248			cel-miR-248(9)								05-JAN-07
4381175	001397	ACCUUGUUUGUUGCUGCUCCU	cel-miR-354	cbr-miR-354::cel-miR-354	MIMAT0000696::MIMAT0001312							+		05-JAN-07
4381132	001405	UAAUGUGAUGAUGAACUGACC	ath-miR418	ath-miR418	MIMAT0001326						+			05-JAN-07
4381133	001406	UUAUGAAUGCUGAGGAUGUUG	ath-miR419	ath-miR419	MIMAT0001327						+			05-JAN-07
4381134	001407	UAAACUAAUCACGGAAAUGCA	ath-miR420	ath-miR420	MIMAT0001328						+			05-JAN-07
4381135	001408	UUUUGGAAAUUUGUCCUUACG	ath-miR426	ath-miR426	MIMAT0001337						+			05-JAN-07
4381136	001409	AAGCUCAGGAGGGAUAGCGCC	ath-miR390a	ath-miR390a::ath-miR390b::bna-miR390a::bna-miR390b::bna-miR390c::ghr-miR390a::ghr-miR390b::ghr-miR390c::gma-miR390a-5p::osa-miR390::ppt-miR390a::ppt-miR390b::ptc-miR390a::ptc-miR390b::ptc-miR390c::ptc-miR390d::vvi-miR390	MIMAT0000931::MIMAT0000932::MIMAT0001588::MIMAT0002011::MIMAT0002012::MIMAT0002013::MIMAT0002014::MIMAT0003131::MIMAT0003132::MIMAT0005602::MIMAT0005603::MIMAT0005604::MIMAT0005707::MIMAT0005815::MIMAT0005816::MIMAT0005817::MIMAT0007359	osa-MIR390(6)					+			05-JAN-07
4381138	001411	UUGGGGACGACAUCUUUUGUUG	ath-miR447c	ath-miR447c	MIMAT0002115						+			05-JAN-07
4381139	001412	UGACAGAAGAUAGAGAGCAC	ath-miR157d	ath-miR157d::vvi-miR156i	MIMAT0000175::MIMAT0005647						+			05-JAN-07
4381141	001415	UCCGGCAAGUUGACCUUGGCU	ath-miR169g#	ath-miR169g*	MIMAT0000912						+			05-JAN-07
4381142	001416	AGAAUCUUGAUGAUGCUGCAG	ath-miR172c	ath-miR172c::ath-miR172d	MIMAT0000922::MIMAT0000923						+			05-JAN-07
4381143	001417	CGAAACUGGUGUCGACCGACA	ath-miR401	ath-miR401	MIMAT0001002						+			05-JAN-07
4381144	001418	UUCGAGGCCUAUUAAACCUCUG	ath-miR402	ath-miR402	MIMAT0001003						+			05-JAN-07
4381145	001419	UUAGAUUCACGCACAAACUCG	ath-miR403	ath-miR403::ptc-miR403a::ptc-miR403b::ptc-miR403c::vvi-miR403a::vvi-miR403b::vvi-miR403c::vvi-miR403d::vvi-miR403e::vvi-miR403f	MIMAT0001004::MIMAT0002056::MIMAT0002057::MIMAT0003944::MIMAT0006569::MIMAT0006570::MIMAT0006571::MIMAT0006572::MIMAT0006573::MIMAT0006574						+			05-JAN-07
4381146	001420	AUUAACGCUGGCGGUUGCGGCAGC	ath-miR404	ath-miR404	MIMAT0001005						+			05-JAN-07
4381147	001421	AUGAGUUGGGUCUAACCCAUAACU	ath-miR405a	ath-miR405a::ath-miR405b::ath-miR405d	MIMAT0001006::MIMAT0001007::MIMAT0001008						+			05-JAN-07
4381148	001422	CCCCAAAUGUAGACAAAGCA	ath-miR158b	ath-miR158b	MIMAT0001014						+			05-JAN-07
4381149	001424	GGAAUCUUGAUGAUGCUGCAU	ath-miR172e	ath-miR172e::osa-miR172b::ptc-miR172d::ptc-miR172e::zma-miR172e	MIMAT0001019::MIMAT0001070::MIMAT0001742::MIMAT0001996::MIMAT0001997						+			05-JAN-07
4381150	001427	AACAGAGCAGAAACAGAACAU	ath-miR415	ath-miR415	MIMAT0001323						+			05-JAN-07
4381151	001428	UAGAAUGCUAUUGUAAUCCAG	ath-miR406	ath-miR406	MIMAT0001009						+			05-JAN-07
4381152	001429	AUGCACUGCCUCUUCCCUGGC	ath-miR408	ath-miR408::pta-miR408::ptc-miR408::vvi-miR408	MIMAT0001011::MIMAT0002058::MIMAT0005001::MIMAT0005733						+			05-JAN-07
4381153	001430	GGUUCGUACGUACACUGUUCA	ath-miR416	ath-miR416	MIMAT0001324						+			05-JAN-07
4381154	001431	GAAGGUAGUGAAUUUGUUCGA	ath-miR417	ath-miR417	MIMAT0001325						+			05-JAN-07
4381177	001432	AAGAGAGCUAUCCGUCGACAGU	dme-miR-281-2#	bmo-miR-281*::dan-miR-281-2*::der-miR-281-2*::dgr-miR-281-2*::dme-miR-281-2*::dmo-miR-281-2*::dpe-miR-281-2*::dse-miR-281-2*::dvi-miR-281-2*::dwi-miR-281-2*::dya-miR-281-2*::tca-miR-281*	MIMAT0000349::MIMAT0007904::MIMAT0008384::MIMAT0009182::MIMAT0009183::MIMAT0009184::MIMAT0009185::MIMAT0009186::MIMAT0009187::MIMAT0009188::MIMAT0009189::MIMAT0009190								+	05-JAN-07
4381178	001433	UAGGAACUUAAUACCGUGCUCU	dme-miR-276b	dan-miR-276b::der-miR-276b::dgr-miR-276b::dme-miR-276b::dmo-miR-276b::dpe-miR-276b::dps-miR-276b::dse-miR-276b::dsi-miR-276b::dvi-miR-276b::dwi-miR-276b::dya-miR-276b	MIMAT0000354::MIMAT0001240::MIMAT0008446::MIMAT0008542::MIMAT0008574::MIMAT0008631::MIMAT0008750::MIMAT0008778::MIMAT0008895::MIMAT0008942::MIMAT0009019::MIMAT0009125								+	05-JAN-07
4380920	001510	AAUAUUAUACAGUCAACCUCU	hsa-miR-656	hsa-miR-656::mml-miR-656::ptr-miR-656	MIMAT0003332::MIMAT0006497::MIMAT0008305			+						05-JAN-07
4380921	001511	UGACAACUAUGGAUGAGCUCU	hsa-miR-549	hsa-miR-549::ptr-miR-549	MIMAT0003333::MIMAT0008229			+						05-JAN-07
4380922	001512	GGCAGGUUCUCACCCUCUCUAGG	hsa-miR-657	hsa-miR-657::ptr-miR-657	MIMAT0003335::MIMAT0008306			+						05-JAN-07
4380923	001513	GGCGGAGGGAAGUAGGUCCGUUGGU	hsa-miR-658	hsa-miR-658	MIMAT0003336			+						05-JAN-07
4380924	001514	CUUGGUUCAGGGAGGGUCCCCA	hsa-miR-659	hsa-miR-659	MIMAT0003337			+						05-JAN-07
4380925	001515	UACCCAUUGCAUAUCGGAGUUG	hsa-miR-660	cfa-miR-660::hsa-miR-660::mml-miR-660::ptr-miR-660	MIMAT0003338::MIMAT0006499::MIMAT0006760::MIMAT0008308			+						05-JAN-07
4380926	001516	AAUGACACGAUCACUCCCGUUGA	hsa-miR-425-5p	cfa-miR-425::hsa-miR-425::mml-miR-425::mmu-miR-425::oan-miR-425::ptr-miR-425::rno-miR-425::xtr-miR-425-5p	MIMAT0003393::MIMAT0003640::MIMAT0004750::MIMAT0005314::MIMAT0006324::MIMAT0006639::MIMAT0007154::MIMAT0008144	hsa-miR-425-5p(9.2)		+	+	+				05-JAN-07
4380927	001517	AAUGGCGCCACUAGGGUUGUGCA	hsa-miR-652			hsa-miR-652(9.2)::mmu-miR-652(9.2)								05-JAN-07
4380928	001518	CAUGCCUUGAGUGUAGGACCGU	hsa-miR-532	bta-miR-532::cfa-miR-532::hsa-miR-532-5p::mml-miR-532-5p::mmu-miR-532-5p	MIMAT0002888::MIMAT0002889::MIMAT0003848::MIMAT0006403::MIMAT0006758	hsa-miR-532(9.2)::mmu-miR-532(9.2)		+	+					05-JAN-07
4380929	001519	GCGACCCACUCUUGGUUUCCA	hsa-miR-551a	hsa-miR-551a::mml-miR-551a::ptr-miR-551a	MIMAT0003214::MIMAT0006419::MIMAT0008231			+						05-JAN-07
4380930	001520	AACAGGUGACUGGUUAGACAA	hsa-miR-552	hsa-miR-552::ptr-miR-552	MIMAT0003215::MIMAT0008233			+						05-JAN-07
4380931	001521	AAAACGGUGAGAUUUUGUUUU	hsa-miR-553	hsa-miR-553::ptr-miR-553	MIMAT0003216::MIMAT0008234			+						05-JAN-07
4380932	001522	GCUAGUCCUGACUCAGCCAGU	hsa-miR-554	hsa-miR-554::mml-miR-554::ptr-miR-554	MIMAT0003217::MIMAT0006423::MIMAT0008235			+						05-JAN-07
4380933	001523	AGGGUAAGCUGAACCUCUGAU	hsa-miR-555	hsa-miR-555::ptr-miR-555	MIMAT0003219::MIMAT0008236			+						05-JAN-07
4380934	001524	GAUGAGCUCAUUGUAAUAUG	hsa-miR-556			hsa-miR-556(9.2)								05-JAN-07
4380935	001525	GUUUGCACGGGUGGGCCUUGUCU	hsa-miR-557	hsa-miR-557::ptr-miR-557	MIMAT0003221::MIMAT0008238			+						05-JAN-07
4380936	001526	UGAGCUGCUGUACCAAAAU	hsa-miR-558	hsa-miR-558::mml-miR-558::ptr-miR-558	MIMAT0003222::MIMAT0006427::MIMAT0008239			+						05-JAN-07
4380937	001527	UAAAGUAAAUAUGCACCAAAA	hsa-miR-559	hsa-miR-559::ptr-miR-559	MIMAT0003223::MIMAT0008240			+						05-JAN-07
4380938	001528	CAAAGUUUAAGAUCCUUGAAGU	hsa-miR-561	hsa-miR-561	MIMAT0003225			+						05-JAN-07
4380939	001529	AAAGUAGCUGUACCAUUUGC	hsa-miR-562	hsa-miR-562::mml-miR-562::ptr-miR-562	MIMAT0003226::MIMAT0006428::MIMAT0008242			+						05-JAN-07
4380940	001530	AGGUUGACAUACGUUUCCC	hsa-miR-563	hsa-miR-563	MIMAT0003227			+						05-JAN-07
4380941	001531	AGGCACGGUGUCAGCAGGC	hsa-miR-564	hsa-miR-564::ptr-miR-564	MIMAT0003228::MIMAT0008243			+						05-JAN-07
4380942	001532	GGCUGGCUCGCGAUGUCUGUUU	hsa-miR-565			hsa-miR-565(10)								05-JAN-07
4380943	001533	GGGCGCCUGUGAUCCCAAC	hsa-miR-566	hsa-miR-566::ptr-miR-566	MIMAT0003230::MIMAT0008244			+						05-JAN-07
4380944	001534	AGUAUGUUCUUCCAGGACAGAAC	hsa-miR-567	hsa-miR-567::ptr-miR-567	MIMAT0003231::MIMAT0008245			+						05-JAN-07
4380945	001535	GCGACCCAUACUUGGUUUCAG	hsa-miR-551b	gga-miR-551::hsa-miR-551b::mml-miR-551b::mmu-miR-551b::oan-miR-551::ptr-miR-551b	MIMAT0003233::MIMAT0003890::MIMAT0006420::MIMAT0007130::MIMAT0007290::MIMAT0008232			+	+					05-JAN-07
4380946	001536	AGUUAAUGAAUCCUGGAAAGU	hsa-miR-569	hsa-miR-569::mml-miR-569::ptr-miR-569	MIMAT0003234::MIMAT0006432::MIMAT0008247			+						05-JAN-07
4380947	001537	GAAAACAGCAAUUACCUUUGCA	hsa-miR-570			hsa-miR-570(9.2)								05-JAN-07
4380948	001538	CAAAACUGGCAAUUACUUUUGC	hsa-miR-548a	hsa-miR-548a-3p::ptr-miR-548a	MIMAT0003251::MIMAT0008218	hsa-miR-548a(9.2)		+						05-JAN-07
4380949	001539	UAUGCAUUGUAUUUUUAGGUCC	hsa-miR-586	hsa-miR-586	MIMAT0003252			+						05-JAN-07
4380950	001540	UUUCCAUAGGUGAUGAGUCAC	hsa-miR-587	hsa-miR-587::ptr-miR-587	MIMAT0003253::MIMAT0008259			+						05-JAN-07
4380951	001541	CAAGAACCUCAGUUGCUUUUGU	hsa-miR-548b	hsa-miR-548b-3p::ptr-miR-548b	MIMAT0003254::MIMAT0008219	hsa-miR-548b(9.2)		+						05-JAN-07
4380952	001542	UUGGCCACAAUGGGUUAGAAC	hsa-miR-588	hsa-miR-588::ptr-miR-588	MIMAT0003255::MIMAT0008260			+						05-JAN-07
4380953	001543	UCAGAACAAAUGCCGGUUCCCAGA	hsa-miR-589	hsa-miR-589*	MIMAT0003256	hsa-miR-589(9.2)		+						05-JAN-07
4380954	001544	UGUCUUACUCCCUCAGGCACAU	hsa-miR-550	hsa-miR-550*	MIMAT0003257	hsa-miR-550(9.2)		+						05-JAN-07
4380955	001545	AGACCAUGGGUUCUCAUUGU	hsa-miR-591	hsa-miR-591::ptr-miR-591	MIMAT0003259::MIMAT0008262			+						05-JAN-07
4380956	001546	UUGUGUCAAUAUGCGAUGAUGU	hsa-miR-592	hsa-miR-592::mml-miR-592::ptr-miR-592	MIMAT0003260::MIMAT0006452::MIMAT0008263			+						05-JAN-07
4380957	001547	AGGCACCAGCCAGGCAUUGCUCAGC	hsa-miR-593	hsa-miR-593*	MIMAT0003261	hsa-miR-593(9.2)		+						05-JAN-07
4380958	001548	CCCAUCUGGGGUGGCCUGUGACUUU	hsa-miR-594			hsa-miR-594(9)								05-JAN-07
4380959	001550	AAGCCUGCCCGGCUCCUCGGG	hsa-miR-596	hsa-miR-596	MIMAT0003264			+						05-JAN-07
4380960	001551	UGUGUCACUCGAUGACCACUGU	hsa-miR-597	hsa-miR-597::ptr-miR-597	MIMAT0003265::MIMAT0008266			+						05-JAN-07
4380961	001553	ACAGUCUGCUGAGGUUGGAGC	hsa-miR-622	hsa-miR-622::ptr-miR-622	MIMAT0003291::MIMAT0008283			+						05-JAN-07
4380962	001554	GUUGUGUCAGUUUAUCAAAC	hsa-miR-599	hsa-miR-599::mml-miR-599::ptr-miR-599	MIMAT0003267::MIMAT0006456::MIMAT0008268			+						05-JAN-07
4386740	001555	AUCCCUUGCAGGGGCUGUUGGGU	hsa-miR-623	hsa-miR-623	MIMAT0003292			+						12-JUL-07
4380963	001556	ACUUACAGACAAGAGCCUUGCUC	hsa-miR-600	hsa-miR-600::ptr-miR-600	MIMAT0003268::MIMAT0008269			+						05-JAN-07
4380964	001557	UAGUACCAGUACCUUGUGUUCA	hsa-miR-624	hsa-miR-624*	MIMAT0003293	hsa-miR-624(9.2)		+						05-JAN-07
4380965	001558	UGGUCUAGGAUUGUUGGAGGAG	hsa-miR-601	hsa-miR-601::mml-miR-601::ptr-miR-601	MIMAT0003269::MIMAT0006458::MIMAT0008270			+						05-JAN-07
4380966	001559	AGCUGUCUGAAAAUGUCUU	hsa-miR-626	hsa-miR-626::ptr-miR-626	MIMAT0003295::MIMAT0008285			+						05-JAN-07
4380967	001560	GUGAGUCUCUAAGAAAAGAGGA	hsa-miR-627	hsa-miR-627::ptr-miR-627	MIMAT0003296::MIMAT0008286			+						05-JAN-07
4380968	001561	UCUAGUAAGAGUGGCAGUCG	hsa-miR-628			hsa-miR-628(9.2)								05-JAN-07
4380969	001562	GUUCUCCCAACGUAAGCCCAGC	hsa-miR-629	hsa-miR-629*	MIMAT0003298	hsa-miR-629(9.2)		+						05-JAN-07
4380970	001563	AGUAUUCUGUACCAGGGAAGGU	hsa-miR-630	hsa-miR-630::ptr-miR-630	MIMAT0003299::MIMAT0008288			+						05-JAN-07
4380971	001564	AGACCUGGCCCAGACCUCAGC	hsa-miR-631	hsa-miR-631::mml-miR-631	MIMAT0003300::MIMAT0006476			+						05-JAN-07
4386741	001565	GUGCAUUGCUGUUGCAUUGCA	hsa-miR-33b			hsa-miR-33b(9.2)								12-JUL-07
4380972	001566	CACACACUGCAAUUACUUUUGC	hsa-miR-603	hsa-miR-603	MIMAT0003271			+						05-JAN-07
4380973	001567	AGGCUGCGGAAUUCAGGAC	hsa-miR-604	hsa-miR-604	MIMAT0003272			+						05-JAN-07
4386742	001568	UAAAUCCCAUGGUGCCUUCUCCU	hsa-miR-605	hsa-miR-605::ptr-miR-605	MIMAT0003273::MIMAT0008271			+						12-JUL-07
4380974	001569	AAACUACUGAAAAUCAAAGAU	hsa-miR-606	hsa-miR-606	MIMAT0003274			+						05-JAN-07
4380975	001570	GUUCAAAUCCAGAUCUAUAAC	hsa-miR-607	hsa-miR-607	MIMAT0003275			+						05-JAN-07
4380976	001571	AGGGGUGGUGUUGGGACAGCUCCGU	hsa-miR-608	hsa-miR-608	MIMAT0003276			+						05-JAN-07
4380977	001572	GUGUCUGCUUCCUGUGGGA	hsa-miR-632	hsa-miR-632::mml-miR-632::ptr-miR-632	MIMAT0003302::MIMAT0006477::MIMAT0008289			+						05-JAN-07
4380978	001573	AGGGUGUUUCUCUCAUCUCU	hsa-miR-609	hsa-miR-609::ptr-miR-609	MIMAT0003277::MIMAT0008272			+						05-JAN-07
4380979	001574	CUAAUAGUAUCUACCACAAUAAA	hsa-miR-633	hsa-miR-633::mml-miR-633	MIMAT0003303::MIMAT0006478			+						05-JAN-07
4380980	001575	UGAGCUAAAUGUGUGCUGGGA	hsa-miR-610	hsa-miR-610::ptr-miR-610	MIMAT0003278::MIMAT0008273			+						05-JAN-07
4380981	001576	AACCAGCACCCCAACUUUGGAC	hsa-miR-634	hsa-miR-634::ptr-miR-634	MIMAT0003304::MIMAT0008291			+						05-JAN-07
4380982	001578	ACUUGGGCACUGAAACAAUGUCC	hsa-miR-635	hsa-miR-635::ptr-miR-635	MIMAT0003305::MIMAT0008292			+						05-JAN-07
4380983	001579	GCUGGGCAGGGCUUCUGAGCUCCUU	hsa-miR-612	hsa-miR-612::ptr-miR-612	MIMAT0003280::MIMAT0008274			+						05-JAN-07
4380984	001580	UGUGCUUGCUCGUCCCGCCCGCAG	hsa-miR-636			hsa-miR-636(9.2)								05-JAN-07
4380985	001581	ACUGGGGGCUUUCGGGCUCUGCGU	hsa-miR-637	hsa-miR-637::ptr-miR-637	MIMAT0003307::MIMAT0008293			+						05-JAN-07
4380986	001582	AGGGAUCGCGGGCGGGUGGCGGCCU	hsa-miR-638	hsa-miR-638	MIMAT0003308			+						05-JAN-07
4380987	001583	AUCGCUGCGGUUGCGAGCGCUGU	hsa-miR-639	hsa-miR-639	MIMAT0003309			+						05-JAN-07
4386743	001584	AUGAUCCAGGAACCUGCCUCU	hsa-miR-640	hsa-miR-640::mml-miR-640::ptr-miR-640	MIMAT0003310::MIMAT0006482::MIMAT0008294			+						12-JUL-07
4380988	001585	AAAGACAUAGGAUAGAGUCACCUC	hsa-miR-641	hsa-miR-641	MIMAT0003311			+						05-JAN-07
4380989	001586	AGGAAUGUUCCUUCUUUGCC	hsa-miR-613	hsa-miR-613::ptr-miR-613	MIMAT0003281::MIMAT0008275			+						05-JAN-07
4380990	001587	GAACGCCUGUUCUUGCCAGGUGG	hsa-miR-614	hsa-miR-614::ptr-miR-614	MIMAT0003282::MIMAT0008276			+						05-JAN-07
4380991	001588	UCCGAGCCUGGGUCUCCCUCU	hsa-miR-615			hsa-miR-615(9.2)								05-JAN-07
4380992	001589	ACUCAAAACCCUUCAGUGACUU	hsa-miR-616	hsa-miR-616*	MIMAT0003284	hsa-miR-616(9.2)		+						05-JAN-07
4380993	001590	CAAAAAUCUCAAUUACUUUUGC	hsa-miR-548c	hsa-miR-548c-3p::ptr-miR-548c	MIMAT0003285::MIMAT0008220	hsa-miR-548c(9.2)		+						05-JAN-07
4380994	001591	AGACUUCCCAUUUGAAGGUGGC	hsa-miR-617	hsa-miR-617::ptr-miR-617	MIMAT0003286::MIMAT0008279			+						05-JAN-07
4380995	001592	GUCCCUCUCCAAAUGUGUCUUG	hsa-miR-642	hsa-miR-642::mml-miR-642::ptr-miR-642	MIMAT0003312::MIMAT0006483::MIMAT0008296			+						05-JAN-07
4380996	001593	AAACUCUACUUGUCCUUCUGAGU	hsa-miR-618	hsa-miR-618::mml-miR-618::ptr-miR-618	MIMAT0003287::MIMAT0006468::MIMAT0008280			+						05-JAN-07
4380997	001594	ACUUGUAUGCUAGCUCAGGUAG	hsa-miR-643	hsa-miR-643::ptr-miR-643	MIMAT0003313::MIMAT0008297			+						05-JAN-07
4380998	001595	GACCUGGACAUGUUUGUGCCCAGU	hsa-miR-619	hsa-miR-619::ptr-miR-619	MIMAT0003288::MIMAT0008281			+						05-JAN-07
4380999	001596	AGUGUGGCUUUCUUAGAGC	hsa-miR-644	hsa-miR-644	MIMAT0003314			+						05-JAN-07
4381000	001597	UCUAGGCUGGUACUGCUGA	hsa-miR-645	hsa-miR-645::ptr-miR-645	MIMAT0003315::MIMAT0008298			+						05-JAN-07
4381001	001598	GGCUAGCAACAGCGCUUACCU	hsa-miR-621	hsa-miR-621::ptr-miR-621	MIMAT0003290::MIMAT0008282			+						05-JAN-07
4381002	001599	AAGCAGCUGCCUCUGAGGC	hsa-miR-646	hsa-miR-646::ptr-miR-646	MIMAT0003316::MIMAT0008299			+						05-JAN-07
4381003	001600	GUGGCUGCACUCACUUCCUUC	hsa-miR-647	hsa-miR-647	MIMAT0003317			+						05-JAN-07
4381004	001601	AAGUGUGCAGGGCACUGGU	hsa-miR-648	hsa-miR-648	MIMAT0003318			+						05-JAN-07
4381005	001602	AAACCUGUGUUGUUCAAGAGUC	hsa-miR-649	hsa-miR-649::mml-miR-649::ptr-miR-649	MIMAT0003319::MIMAT0006487::MIMAT0008300			+						05-JAN-07
4381006	001603	AGGAGGCAGCGCUCUCAGGAC	hsa-miR-650	hsa-miR-650::mml-miR-650a::ptr-miR-650	MIMAT0003320::MIMAT0006488::MIMAT0008301			+						05-JAN-07
4381007	001604	UUUAGGAUAAGCUUGACUUUUG	hsa-miR-651	hsa-miR-651	MIMAT0003321			+						05-JAN-07
4381008	001605	CAAAAACCACAGUUUCUUUUGC	hsa-miR-548d	hsa-miR-548d-3p	MIMAT0003323	hsa-miR-548d(9.2)		+						05-JAN-07
4381009	001606	UGCCUGGGUCUCUGGCCUGCGCGU	hsa-miR-661	hsa-miR-661	MIMAT0003324			+						05-JAN-07
4381010	001607	UCCCACGUUGUGGCCCAGCAG	hsa-miR-662	hsa-miR-662::mml-miR-662	MIMAT0003325::MIMAT0006501			+						05-JAN-07
4381011	001608	AGGCAGUGUAUUGUUAGCUGGC	hsa-miR-449b	hsa-miR-449b::mml-miR-449b::ptr-miR-449b	MIMAT0003327::MIMAT0006331::MIMAT0008150			+						05-JAN-07
4381012	001609	UUGAAACAAUCUCUACUGAAC	hsa-miR-653			hsa-miR-653(9.2)								05-JAN-07
4381013	001610	UAGUAGACCGUAUAGCGUACG	hsa-miR-411	hsa-miR-411::mml-miR-411::mmu-miR-411::ptr-miR-411::rno-miR-411	MIMAT0003329::MIMAT0004747::MIMAT0005312::MIMAT0006317::MIMAT0008138			+	+	+				05-JAN-07
4381014	001611	UGGUGGGCCGCAGAACAUGUGC	hsa-miR-654	hsa-miR-654-5p::mml-miR-654-5p	MIMAT0003330::MIMAT0006495	hsa-miR-654(9.2)		+						05-JAN-07
4381015	001612	AUAAUACAUGGUUAACCUCUUU	hsa-miR-655	hsa-miR-655	MIMAT0003331			+						05-JAN-07
4381016	001613	UGAGUUGGCCAUCUGAGUGAG	hsa-miR-571	hsa-miR-571	MIMAT0003236			+						05-JAN-07
4381017	001614	GUCCGCUCGGCGGUGGCCCA	hsa-miR-572	hsa-miR-572::mml-miR-572::ptr-miR-572	MIMAT0003237::MIMAT0006434::MIMAT0008248			+						05-JAN-07
4381018	001615	CUGAAGUGAUGUGUAACUGAUCAG	hsa-miR-573	hsa-miR-573	MIMAT0003238			+						05-JAN-07
4381020	001617	GAGCCAGUUGGACAGGAGC	hsa-miR-575	hsa-miR-575::ptr-miR-575	MIMAT0003240::MIMAT0008249			+						05-JAN-07
4381021	001618	AUUCUAAUUUCUCCACGUCUUUG	hsa-miR-576			hsa-miR-576(9.2)								05-JAN-07
4381022	001619	CUUCUUGUGCUCUAGGAUUGU	hsa-miR-578	hsa-miR-578	MIMAT0003243			+						05-JAN-07
4381023	001620	AUUCAUUUGGUAUAAACCGCGAU	hsa-miR-579			hsa-miR-579(9.2)								05-JAN-07
4381024	001621	UUGAGAAUGAUGAAUCAUUAGG	hsa-miR-580	hsa-miR-580::ptr-miR-580	MIMAT0003245::MIMAT0008253			+						05-JAN-07
4386744	001622	UCUUGUGUUCUCUAGAUCAGU	hsa-miR-581	hsa-miR-581::ptr-miR-581	MIMAT0003246::MIMAT0008254			+						12-JUL-07
4381025	001623	CAAAGAGGAAGGUCCCAUUAC	hsa-miR-583	hsa-miR-583::ptr-miR-583	MIMAT0003248::MIMAT0008256			+						05-JAN-07
4381026	001624	UUAUGGUUUGCCUGGGACUGAG	hsa-miR-584	hsa-miR-584::mml-miR-584::ptr-miR-584	MIMAT0003249::MIMAT0006446::MIMAT0008257			+						05-JAN-07
4381027	001625	UGGGCGUAUCUGUAUGCUA	hsa-miR-585	hsa-miR-585	MIMAT0003250			+						05-JAN-07
4381049	001626	AUGUAUGUGUGCAUGAACAUGU	mmu-miR-297b	mmu-miR-297b-5p	MIMAT0003480	mmu-miR-297b(9.2)			+					05-JAN-07
4381050	001627	AGAUUGGGCAUAGGUGACUGAA	mmu-miR-695	mmu-miR-695	MIMAT0003481				+					05-JAN-07
4381051	001628	GCGUGUGCUUGCUGUGGG	mmu-miR-696	mmu-miR-696	MIMAT0003483				+					05-JAN-07
4381052	001629	AUCUCGCUGGGGCCUCCA	mmu-miR-720	mmu-miR-720	MIMAT0003484				+					05-JAN-07
4381053	001630	AGUGGGGAACCCUUCCAUGAGG	mmu-miR-491	hsa-miR-491-5p::mml-miR-491-5p::mmu-miR-491	MIMAT0002807::MIMAT0003486::MIMAT0006352			+	+					05-JAN-07
4381054	001631	AACAUCCUGGUCCUGUGGAGA	mmu-miR-697	mmu-miR-697	MIMAT0003487				+					05-JAN-07
4381055	001632	CAUUCUCGUUUCCUUCCCU	mmu-miR-698	mmu-miR-698	MIMAT0003488				+					05-JAN-07
4381056	001633	AGGCAGUGCGACCUGGCUCG	mmu-miR-699	mmu-miR-699	MIMAT0003489				+					05-JAN-07
4381057	001634	CACGCGGGAACCGAGUCCACC	mmu-miR-700	mmu-miR-700	MIMAT0003490				+					05-JAN-07
4381058	001635	UUAGCCGCUGAAAUAGAUGGA	mmu-miR-701	mmu-miR-701	MIMAT0003491				+					05-JAN-07
4381059	001636	UGCCCACCCUUUACCCCGCUC	mmu-miR-702	mmu-miR-702	MIMAT0003492				+					05-JAN-07
4381060	001637	GCUGGUAAAAUGGAACCAAAU	mmu-miR-133a#	mmu-miR-133a*	MIMAT0003473				+					05-JAN-07
4386745	001639	AGACAUGUGCUCUGCUCCUAG	mmu-miR-704	mmu-miR-704	MIMAT0003494				+					12-JUL-07
4381061	001641	AGAGAAACCCUGUCUCAAAAAA	mmu-miR-706	mmu-miR-706	MIMAT0003496				+					05-JAN-07
4381062	001642	CAGUCAUGCCGCUUGCCUACG	mmu-miR-707	mmu-miR-707	MIMAT0003497				+					05-JAN-07
4386746	001643	CAACUAGACUGUGAGCUUCUA	mmu-miR-708			mmu-miR-708(9.2)								12-JUL-07
4381063	001644	GGAGGCAGAGGCAGGAGGA	mmu-miR-709	mmu-miR-709	MIMAT0003499				+					05-JAN-07
4381064	001645	CCAAGUCUUGGGGAGAGUUGAG	mmu-miR-710	mmu-miR-710	MIMAT0003500				+					05-JAN-07
4381065	001646	GGGACCCGGGGAGAGAUGUAAG	mmu-miR-711	mmu-miR-711	MIMAT0003501				+					05-JAN-07
4381066	001648	UGCACUGAAGGCACACAGC	mmu-miR-713	mmu-miR-713	MIMAT0003504				+					05-JAN-07
4381067	001649	CUCCGUGCACACCCCCGCGUG	mmu-miR-715	mmu-miR-715	MIMAT0003506				+					05-JAN-07
4381068	001650	AUGCACCUGGGCAAGGGUUCAG	mmu-miR-500			mmu-miR-500(9.2)								05-JAN-07
4381069	001651	AAUGCACCCGGGCAAGGAUUUG	mmu-miR-501#	mmu-miR-501-3p	MIMAT0003509	mmu-miR-501*(9.2)			+					05-JAN-07
4381070	001652	CUCAGACAGAGAUACCUUCUCU	mmu-miR-717	mmu-miR-717	MIMAT0003510				+					05-JAN-07
4381071	001655	CGUCAACACUUGCUGGUUUUCU	mmu-miR-505	mmu-miR-505	MIMAT0003513				+					05-JAN-07
4381072	001656	CUUCCGCCCGGCCGGGUGUCG	mmu-miR-718	mmu-miR-718	MIMAT0003514				+					05-JAN-07
4381073	001657	CAGUGCAAUUAAAAGGGGGAA	mmu-miR-721	mmu-miR-721	MIMAT0003515				+					05-JAN-07
4381074	001659	UUGAAAGGCUGUUUCUUGGUC	mmu-miR-488#	mmu-miR-488::rno-miR-488	MIMAT0003450::MIMAT0005341	mmu-miR-488*(9.2)			+	+				05-JAN-07
4381075	001660	UUCAGUGAUGAUUAGCUUCUGA	mmu-miR-677	mmu-miR-677	MIMAT0003451				+					05-JAN-07
4381076	001661	GUCUCGGUGCAAGGACUGGAGG	mmu-miR-678	mmu-miR-678	MIMAT0003452				+					05-JAN-07
4381077	001662	GGACUGUGAGGUGACUCUUGGU	mmu-miR-679	mmu-miR-679	MIMAT0003455				+					05-JAN-07
4381078	001663	AAACAAACAUGGUGCACUUCUU	mmu-miR-495	cfa-miR-495::hsa-miR-495::mml-miR-495::mmu-miR-495::ptr-miR-495::rno-miR-495	MIMAT0002817::MIMAT0003456::MIMAT0005320::MIMAT0006357::MIMAT0006721::MIMAT0008169			+	+	+				05-JAN-07
4381079	001664	GGGCAUCUGCUGACAUGGGGG	mmu-miR-680	mmu-miR-680	MIMAT0003457				+					05-JAN-07
4381080	001665	CAGCCUCGCUGGCAGGCAGCU	mmu-miR-681	mmu-miR-681	MIMAT0003458				+					05-JAN-07
4381081	001666	CUGCAGUCACAGUGAAGUCUG	mmu-miR-682	mmu-miR-682	MIMAT0003459				+					05-JAN-07
4386747	001667	AGGCAGUGCAUUGCUAGCUGG	mmu-miR-449b	mmu-miR-449c	MIMAT0003460	mmu-miR-449b(9.2)			+					12-JUL-07
4381082	001668	CCUGCUGUAAGCUGUGUCCUC	mmu-miR-683	mmu-miR-683	MIMAT0003461				+					05-JAN-07
4381083	001669	AGUUUUCCCUUCAAGUCAA	mmu-miR-684	mmu-miR-684	MIMAT0003462				+					05-JAN-07
4386748	001670	UCAAUGGCUGAGGUGAGGCAC	mmu-miR-685	mmu-miR-685	MIMAT0003463				+					12-JUL-07
4381084	001671	GUAAGUGCCUGCAUGUAUAUG	mmu-miR-467#	mmu-miR-467b	MIMAT0005448	mmu-miR-467*(9.2)			+					05-JAN-07
4381085	001672	AUUGCUUCCCAGACGGUGAAGA	mmu-miR-686	mmu-miR-686	MIMAT0003464				+					05-JAN-07
4386749	001673	AUCUCGGCUACAGAAAAAUGUU	mmu-miR-719	mmu-miR-719	MIMAT0003465				+					12-JUL-07
4386750	001674	CUAUCCUGGAAUGCAGCAAUGA	mmu-miR-687	mmu-miR-687	MIMAT0003466				+					12-JUL-07
4386751	001675	UCGCAGGCGACUACUUAUUC	mmu-miR-688	mmu-miR-688	MIMAT0003467				+					12-JUL-07
4381086	001677	AAAGGCUAGGCUCACAACCAAA	mmu-miR-690	mmu-miR-690	MIMAT0003469				+					05-JAN-07
4381087	001678	AUUCCUGAAGAGAGGCAGAAAA	mmu-miR-691	mmu-miR-691	MIMAT0003470				+					05-JAN-07
4381088	001679	AUCUCUUUGAGCGCCUCACUC	mmu-miR-692	mmu-miR-692	MIMAT0003471				+					05-JAN-07
4381089	001680	CAGCCACAUCCGAAAGUUUUC	mmu-miR-693	mmu-miR-693-5p	MIMAT0003472	mmu-miR-693(8.2)			+					05-JAN-07
4381090	001681	CUGAAAAUGUUGCCUGAAG	mmu-miR-694	mmu-miR-694	MIMAT0003474				+					05-JAN-07
4381091	001683	AGUUGUGUGUGCAUGUUCAUGU	mmu-miR-669a	mmu-miR-669a	MIMAT0003477				+					05-JAN-07
4381092	001684	AUAUACAUACACACACCAACAC	mmu-miR-467b	mmu-miR-467b*	MIMAT0003478	mmu-miR-467b(9.2)			+					05-JAN-07
4395234	001698	GGGAUACACUUGAUCUCUGAACUUCACAGGUAAGUUCGCUUGUUGAUAACUACUGGUCUGCUGAUGCU	snoR101	snoR101	AJ505631		+				+			19-MAR-08
4395772	001702	GUUUUAUUGUCAUCUGAUUCUCAUGAUGAAUAUAUACCUCCUACUCAUUCUGAGUG	snoR41Y	snoR41Y	AJ505644		+				+			19-MAR-08
4395214	001707	GGCAUGAAAUCUUUGAGACCUGAUUUUUUAUUGAUGAAAAGCUAUAAGCAUUUUUACUCUGAGGAU	snoR66	snoR66	AJ505628		+				+			25-APR-08
4395197	001711	GUGCAUUCAAAAGCCCUUACAUGU	snoR85	snoR85	AJ505658		+				+			25-APR-08
4386735	001712	ACAAUGAUGACUUAUGUUUUUGCCGUUUACCCAGCUGAGGGUUUCUUUGAAGAGAGAAUCUUAAGACUGAGC	U87	U87	AF272707		+			+				12-JUL-07
4386736	001716	GCCGGUUGUGGUGGCGCACACCGGUAGGAUUUGCUGAAGGAGGCAGAGGCAGGAGGAUCACGAGUUCGAGGCCAGCCUGGGCUACACAUUU	4.5S RNA(H)	4.5S RNA(H)	AY228147		+			+				12-JUL-07
4386737	001717	AAAAAUGUGUAGCCCAGGCUGGCCUCGAACUCGUGAUCCUCCUGUCUCUGCCUCCUUCAGCAAAUCCUACCGGCGUGCGCCACCACAACCGGC	4.5S RNA(H)	4.5S RNA(H)	AY228151		+			+				12-JUL-07
4386738	001718	AGUUGAGGUCACACGCUGGUCGAUGAACUCCUAAGUGUAGGUAGUGUGCUAAACGAGCGGCAAG	snoRNA	snoRNA	U64702		+			+				12-JUL-07
4386739	001727	UGAGUUAUCUCAAUUGAUUGUUCACAGUCAGUUACAGAUUGAACUCCUGUUCUACACUUUCCCCCCUUCUCACU	Y1	Y1	U84683		+			+				12-JUL-07
4395432	001742	CGCAAGCCUGUUGGGUGUGAUUCUGCUUGUCAUAGUUACUCUGAUC	snoR442	snoR442	AJ543998		+						+	19-MAR-08
4395430	001750	GCGGUUUCCACCAGAAAGCUUCGGCUUAAUGAUGGUCUAAGGCGUCUGACU	U14	U14	AJ543993		+						+	19-MAR-08
4395391	001752	GUUCUGUGAUGUCAAACCAAUAGACAAGCAUAUAACCGAACAAUCAUGUUGAUUUUCACACGACUGAGC	U27	U27	AE003802		+						+	19-MAR-08
4395286	001759	CUGCGGUGACGAUCAACUCUUACCUACUAUGACAAAAACAAUGGUUAGACGUUACUCGUACUGUCUGAGCAG	sn2841	sn2841	AC006654		+					+		19-MAR-08
4395335	001760	CGGCUGUGAUGAUUUCCUAUUGCCGUUUACCCGUCUGAGGAAAACCGUGCUUGAUACAACUUGGAAAAGGCUGAGCCG	sn2343	sn2343	AC024830		+					+		19-MAR-08
4395337	001761	UGGGAAUGAUGACCUUCUGUGUAGGAAUCUCAAUGAGUGACUGUGACAUAAAAAUGCAGUAAAUUCACUGACCCCA	sn2429	sn2429	U64858		+					+		19-MAR-08
4395353	001764	UGGCAGUGAUGAUCACAAAUCCGUGUUUCUGACAAGCGAUUGACGAUAGAAAACCGGCUGAGCCA	U18	U18	Z75111		+					+		19-MAR-08
4395367	001766	UGCUUGGACUACAUAUGGUUGAGGGUUGUA	2S rRNA	2S rRNA	V00236		+						+	19-MAR-08
4381093	001767	AGAUCAGAAGGUGACUGUGGCU	mmu-miR-383	mmu-miR-383::rno-miR-383	MIMAT0000748::MIMAT0003114				+	+				05-JAN-07
4386753	001769	UGAGGUAGUAGAUUGUAUAGU	mmu-let-7f			mmu-let-7f(9.2)::xtr-let-7f(10)								12-JUL-07
4381155	001776	UUGGACUGAAGGGAGCUCCU	ath-miR319c	ptc-miR319e::ptc-miR319f::ptc-miR319g::ptc-miR319h	MIMAT0002006::MIMAT0002007::MIMAT0002008::MIMAT0002009	ath-miR319c(9)								05-JAN-07
4386754	001794	AGUGCCGCAGAGUUUGUAGUGU	mmu-miR-293	mmu-miR-293	MIMAT0000371				+					12-JUL-07
4381028	001800	UAAUACUGCCUGGUAAUGAUGAC	hsa-miR-200b	rno-miR-200b	MIMAT0000875	hsa-miR-200b(9.2)::mmu-miR-200b(9.2)				+				05-JAN-07
4381157	001804	UUGAAAGUGACUACAUCGGGG	ath-miR161			ath-miR161(9)								05-JAN-07
4381094	001806	UUAAUGCUAAUUGUGAUAGGGG	mmu-miR-155			mmu-miR-155(9.2)								05-JAN-07
4381180	001809	UAUCACAGCCAUUUUGAUGAGU	dme-miR-13a	dan-miR-13a::der-miR-13a::dgr-miR-13a::dme-miR-13a::dmo-miR-13a::dpe-miR-13a::dps-miR-13a::dse-miR-13a::dsi-miR-13a::dvi-miR-13a::dwi-miR-13a::dya-miR-13a	MIMAT0000118::MIMAT0001217::MIMAT0008420::MIMAT0008550::MIMAT0008617::MIMAT0008661::MIMAT0008706::MIMAT0008786::MIMAT0008881::MIMAT0008912::MIMAT0009030::MIMAT0009093								+	05-JAN-07
4386755	001814	AAUCCUUGGAACCUAGGUGUGAA	mmu-miR-362			mmu-miR-362(9.2)								12-JUL-07
4386781	001816	GAAGUUGUUCGUGGUGGAUUC	rno-miR-382			rno-miR-382(9.2)								12-JUL-07
4381131	001818	UGACCGAUUUCUCCUGGUGUUC	rno-miR-29c#	hsa-miR-29c*::mmu-miR-29c*::rno-miR-29c*	MIMAT0003154::MIMAT0004632::MIMAT0004673			+	+	+				05-JAN-07
4381032	001821	UCAGGCUCAGUCCCCUCCCGAU	hsa-miR-484	bta-miR-484::hsa-miR-484::mml-miR-484::mmu-miR-484::ptr-miR-484::rno-miR-484	MIMAT0002174::MIMAT0003127::MIMAT0003535::MIMAT0005319::MIMAT0006341::MIMAT0008158			+	+	+				05-JAN-07
4381034	001823	AAGUGCUGUCAUAGCUGAGGUC	hsa-miR-512-3p	hsa-miR-512-3p::ptr-miR-512	MIMAT0002823::MIMAT0008180			+						05-JAN-07
4386757	001826	AUAUACAUACACACACCUACAC	mmu-miR-467a	mmu-miR-467a*::mmu-miR-467d*	MIMAT0002108::MIMAT0004887	mmu-miR-467(8)::mmu-miR-467a(9.2)			+					12-JUL-07
4386760	001939	AAGUGCUUCCAUGUUUGAGUGU	mmu-miR-302d			mmu-miR-302d(9.2)								12-JUL-07
4386761	001940	UGGUGCGGAAAGGGCCCACAGU	mmu-miR-675-5p	mmu-miR-675-5p	MIMAT0003725				+					12-JUL-07
4386762	001941	CUGUAUGCCCUAACCGCUCAGU	mmu-miR-675-3p	mmu-miR-675-3p	MIMAT0003726				+					12-JUL-07
4386764	001943	AGUCAUACACGGCUCUCCUCUC	mmu-miR-485-3p	mmu-miR-485*	MIMAT0003129	mmu-miR-485-3p(9.2)			+					12-JUL-07
4386765	001944	GGGAAAUCUCUGCAGGCAAAUGUGA	mmu-miR-216b			mmu-miR-216b(9.2)								12-JUL-07
4386767	001947	UGUCACUCGGCUCGGCCCACUACC	mmu-miR-668	mmu-miR-668	MIMAT0003732				+					12-JUL-07
4386768	001948	ACCAGGAGGCUGAGGUCCCUUA	mmu-miR-665			mmu-miR-665(9.2)								12-JUL-07
4386769	001949	UGACACCUGCCACCCAGCCCAAG	mmu-miR-667	mmu-miR-667	MIMAT0003734				+					12-JUL-07
4386770	001952	AGCGGGCACAGCUGUGAGAGCC	mmu-miR-666	mmu-miR-666-5p	MIMAT0003737	mmu-miR-666(9.2)			+					12-JUL-07
4386771	001953	UGAGUAUUACAUGGCCAAUCUC	mmu-miR-496	hsa-miR-496::mml-miR-496::mmu-miR-496::ptr-miR-496	MIMAT0002818::MIMAT0003738::MIMAT0006358::MIMAT0008170			+	+					12-JUL-07
4386772	001954	CUCACAGCUCUGGUCCUUGGAG	mmu-miR-673	mmu-miR-673-5p	MIMAT0003739	mmu-miR-673(9.2)			+					12-JUL-07
4386773	001956	CACAGCUCCCAUCUCAGAACAA	mmu-miR-674#	mmu-miR-674*::rno-miR-674-3p	MIMAT0003741::MIMAT0005330	mmu-miR-674-3p(8.2)			+	+				12-JUL-07
4386774	001957	AUGCAGUCCACGGGCAUAUACACU	mmu-miR-455-3p			mmu-miR-455-3p(9.2)								12-JUL-07
4386775	001958	ACUCUACAACCUUAGGACUUGC	mmu-miR-676#	mmu-miR-676*	MIMAT0003781				+					12-JUL-07
4386776	001959	CCGUCCUGAGGUUGUUGAGCU	mmu-miR-676	mmu-miR-676	MIMAT0003782				+					12-JUL-07
4386777	001960	UCCGAGCCUGGGUCUCCCUCUU	mmu-miR-615	hsa-miR-615-3p::mml-miR-615-3p::mmu-miR-615-3p::ptr-miR-615	MIMAT0003283::MIMAT0003783::MIMAT0006466::MIMAT0008277	mmu-miR-615(9.2)		+	+					12-JUL-07
4386778	001961	UGCGAGUCACCCCCGGGUGUUG	mmu-miR-712#	mmu-miR-712*	MIMAT0003743				+					12-JUL-07
4386779	001962	UUUUGCAGUAUGUUCCUGAAUA	mmu-miR-450b	mmu-miR-450b-5p	MIMAT0003511	mmu-miR-450b(9.2)			+					12-JUL-07
4395470	001973	GUGCUCGCUUCGGCAGCACAUAUACUAAAAUUGGAACGAUACAGAGAAGAUUAGCAUGGCCCCUGCGCAAGGAUGACACGCAAAUUCGUGAAGCGUUCCAUAUUUUUACUGCCCUCCAUGCCCUGCCCCACAAACGCUCUGAUAACAGUCUGUCCCUGUCUCUCUCCUGCUGCUCCUAUGGAAGCGAAGUUUUCCGCUCCUGCAGAAAGCAAAGUUACGACUCAGAGACGGCUGAGGAUGACAUCAGCGAUGUGCAGGGAACCCAGCGCCUGGAGCUUCGGGAUGACGGGGCCUUCAGCACCCCCACGGGGGGUUCUGACACCCUGGUGGGCACCUCCCUGGACACACCCCCGACCUCCGUGACAGGCACCUCAGAGGAGCAAGUGAGCUGGUGGGGCA…	U6 snRNA	U6 snRNA	NR_004394		+	+	+	+				25-APR-08
4395173	001979	UGUCUUGCAGGCCGUCAUGCA	hsa-miR-431	hsa-miR-431::mml-miR-431::mmu-miR-431::ptr-miR-431::rno-miR-431	MIMAT0001418::MIMAT0001625::MIMAT0001626::MIMAT0006326::MIMAT0008145			+	+	+				19-MAR-08
4395174	001982	CUACAAAGGGAAGCACUUUCUC	hsa-miR-524-5p	hsa-miR-524-5p	MIMAT0002849	hsa-miR-524*(9.2)		+						19-MAR-08
4395175	001983	UUACAGUUGUUCAACCAGUUACU	hsa-miR-582-5p	hsa-miR-582-5p::mml-miR-582-5p	MIMAT0003247::MIMAT0006443	hsa-miR-582(9.2)		+						19-MAR-08
4395176	001984	GAGCUUAUUCAUAAAAGUGCAG	hsa-miR-590-5p	hsa-miR-590-5p::mml-miR-590-5p::mmu-miR-590-5p	MIMAT0003258::MIMAT0004895::MIMAT0006450	hsa-miR-590(9.2)		+	+					19-MAR-08
4395177	001986	ACUCCAGCCCCACAGCCUCAGC	hsa-miR-766	hsa-miR-766::ptr-miR-766	MIMAT0003888::MIMAT0008321			+						19-MAR-08
4395178	001987	GAAGUGUGCCGUGGUGUGUCU	hsa-miR-595	hsa-miR-595::ptr-miR-595	MIMAT0003263::MIMAT0008265			+						19-MAR-08
4395179	001988	UACGUCAUCGUUGUCAUCGUCA	hsa-miR-598	hsa-miR-598::mml-miR-598::ptr-miR-598	MIMAT0003266::MIMAT0006455::MIMAT0008267			+						19-MAR-08
4395180	001990	UUUGUGACCUGGUCCACUAACC	hsa-miR-758	hsa-miR-758::ptr-miR-758::rno-miR-758	MIMAT0003879::MIMAT0005335::MIMAT0008318			+		+				19-MAR-08
4395181	001992	UGUCACUCGGCUCGGCCCACUAC	hsa-miR-668	hsa-miR-668::mml-miR-668::ptr-miR-668	MIMAT0003881::MIMAT0006504::MIMAT0008313			+						19-MAR-08
4395182	001993	UGCACCAUGGUUGUCUGAGCAUG	hsa-miR-767-5p	hsa-miR-767-5p::mml-miR-767-5p	MIMAT0003882::MIMAT0006510			+						19-MAR-08
4395183	001994	GAUUGCUCUGCGUGCGGAAUCGAC	hsa-miR-801			hsa-miR-801(10.1)								19-MAR-08
4395184	001995	UCUGCUCAUACCCCAUGGUUUCU	hsa-miR-767-3p	hsa-miR-767-3p::mml-miR-767-3p	MIMAT0003883::MIMAT0006511			+						19-MAR-08
4395185	001996	ACCCUAUCAAUAUUGUCUCUGC	hsa-miR-454#	hsa-miR-454*	MIMAT0003884	hsa-miR-454-5p(9.2)		+						19-MAR-08
4395186	001998	UGAGACCUCUGGGUUCUGAGCU	hsa-miR-769-5p	hsa-miR-769-5p	MIMAT0003886			+						19-MAR-08
4395187	002000	GUUGGAGGAUGAAAGUACGGAGUGAU	hsa-miR-768-5p			hsa-miR-768-5p(11)::mml-miR-768-5p(11)								25-APR-08
4395188	002001	UCACAAUGCUGACACUCAAACUGCUGAC	hsa-miR-768-3p			hsa-miR-768-3p(11)::mml-miR-768-3p(11)								19-MAR-08
4395189	002002	UCCAGUACCACGUGUCAGGGCCA	hsa-miR-770-5p	hsa-miR-770-5p::mml-miR-770-5p::ptr-miR-770	MIMAT0003948::MIMAT0006514::MIMAT0008322			+						19-MAR-08
4395190	002003	CUGGGAUCUCCGGGGUCUUGGUU	hsa-miR-769-3p	hsa-miR-769-3p	MIMAT0003887			+						19-MAR-08
4395191	002004	CAGUAACAAAGAUUCAUCCUUGU	hsa-miR-802	hsa-miR-802::mml-miR-802::ptr-miR-802	MIMAT0004185::MIMAT0006515::MIMAT0008323			+						25-APR-08
4395192	002005	UGGUGCGGAGAGGGCCCACAGUG	hsa-miR-675	hsa-miR-675::mml-miR-675	MIMAT0004284::MIMAT0006507			+						19-MAR-08
4395559	002014	CCCAGAUAAUAGCACUCUCAA	mmu-miR-488#	mmu-miR-488*	MIMAT0003449	mmu-miR-488(9.2)			+					19-MAR-08
4395560	002017	AUUGUGUCAAUAUGCGAUGAUGU	mmu-miR-592	mmu-miR-592	MIMAT0003730				+					19-MAR-08
4395561	002020	AUCCCUGAGUGUAUGUGGUGAA	mmu-miR-670	mmu-miR-670	MIMAT0003736				+					19-MAR-08
4395193	002021	GCACUGAGAUGGGAGUGGUGUA	hsa-miR-674	mmu-miR-674::rno-miR-674-5p	MIMAT0003740::MIMAT0005329	hsa-miR-674(10)::mmu-miR-674-5p(8.2)			+	+				19-MAR-08
4395562	002022	GAUUGCUGUGCGUGCGGAAUCGAC	mmu-miR-801			mmu-miR-801(10.1)								19-MAR-08
4395563	002025	UUUGUGACCUGGUCCACUA	mmu-miR-758	mmu-miR-758	MIMAT0003889				+					19-MAR-08
4395564	002027	CGUGGGCCUGACGUGGAGCUGG	mmu-miR-770-3p	mmu-miR-770-3p	MIMAT0003891				+					19-MAR-08
4395565	002028	GGGGCUGGGGCCGGGACAGAGC	mmu-miR-762	mmu-miR-762	MIMAT0003892				+					19-MAR-08
4395566	002029	UCAGUAACAAAGAUUCAUCCUU	mmu-miR-802	mmu-miR-802	MIMAT0004188				+					19-MAR-08
4395567	002030	GCAGCAGGGUGAAACUGACACA	mmu-miR-761	mmu-miR-761	MIMAT0003893				+					19-MAR-08
4395568	002031	GGUGCUCACAUGUCCUCCU	mmu-miR-764-5p	mmu-miR-764-5p	MIMAT0003894				+					19-MAR-08
4395569	002032	AGGAGGCCAUAGUGGCAACUGU	mmu-miR-764-3p	mmu-miR-764-3p	MIMAT0003895				+					19-MAR-08
4395570	002033	CCAGCUGGGAAGAACCAGUGGC	mmu-miR-763	mmu-miR-763	MIMAT0003896				+					19-MAR-08
4395571	002034	GCAGAGUGCAAACAAUUUUGAC	mmu-miR-759	mmu-miR-759	MIMAT0003897				+					19-MAR-08
4395572	002036	GCAGCUUUCAGAUGUGGCUGUAA	mmu-miR-693-3p	mmu-miR-693-3p	MIMAT0004189				+					19-MAR-08
4395573	002038	GAAAGCCACCAUGCUGGGUAAA	mmu-miR-742	mmu-miR-742	MIMAT0004237				+					19-MAR-08
4395574	002040	GAUCAGGGCCUUUCUAAGUAGA	mmu-miR-465a-3p	mmu-miR-465a-3p::mmu-miR-465b-3p::mmu-miR-465c-3p	MIMAT0004217::MIMAT0004872::MIMAT0004874	mmu-miR-465-3p(9.2)			+					19-MAR-08
4395575	002043	GGUUGUAUUAUCAUUGUCCGAG	mmu-miR-374#	mmu-miR-374*	MIMAT0003728	mmu-miR-374-3p(9.2)			+					19-MAR-08
4395576	002044	UGUGAGUUGUUCCUCACCUGGA	mmu-miR-804	mmu-miR-804	MIMAT0004210				+					19-MAR-08
4395577	002045	GAAUUGAUCAGGACAUAGGG	mmu-miR-805	mmu-miR-805	MIMAT0004211				+					19-MAR-08
4395749	002048	UGAUAUGUUUGAUAUUAGGUU	rno-miR-190b	rno-miR-190b	MIMAT0005302					+				19-MAR-08
4395750	002049	UAGGUAGUUUCGUGUUGUUGGG	rno-miR-196c	rno-miR-196c	MIMAT0005303					+				19-MAR-08
4395751	002050	UGAUAGACGCCAAUUUGGGUAG	rno-miR-463	rno-miR-463	MIMAT0005317					+				19-MAR-08
4395752	002051	CAUGCCUUGAGUGUAGGACUGU	rno-miR-532-5p	rno-miR-532-5p	MIMAT0005322					+				19-MAR-08
4395753	002052	ACUGCAGUGUGAGCACUUCUGG	rno-miR-20b-3p	rno-miR-20b-3p	MIMAT0003212					+				19-MAR-08
4395754	002053	GCGGUGAUGCCGAUGGUGCGAG	rno-miR-598-5p	rno-miR-598-5p	MIMAT0005324					+				19-MAR-08
4395755	002054	CUCACAGCUCCGGUCCUUGGAG	rno-miR-673	rno-miR-673	MIMAT0005328					+				19-MAR-08
4395756	002055	GAAAGCCACCAUGUUGGGUAAA	rno-miR-742	rno-miR-742	MIMAT0005333					+				19-MAR-08
4395757	002056	GAAAGACGCCAAACUGGGUAGA	rno-miR-743a	rno-miR-743a	MIMAT0005334					+				19-MAR-08
4395758	002057	CCCCUCAGGCCACCAGAGCCCG	rno-miR-760-5p	rno-miR-760-5p	MIMAT0005336					+				19-MAR-08
4395759	002058	GAAGUUCUGUUAUACACUCAGG	rno-miR-148b-5p	rno-miR-148b-5p	MIMAT0004645					+				19-MAR-08
4395760	002059	UGAGCGCCUCGACGACAGAGCCA	rno-miR-339-3p	rno-miR-339-3p	MIMAT0004648					+				19-MAR-08
4395761	002060	UCAGGCUCCUGGCUAGAUUCCAGG	rno-miR-344-5p	rno-miR-344-5p	MIMAT0004654					+				19-MAR-08
4395762	002061	CCCUGAACUAGGGGUCUGGAGA	rno-miR-345-3p	rno-miR-345-3p	MIMAT0004655					+				19-MAR-08
4395763	002062	ACAACAAAUCACAGUCUGCCAU	rno-miR-7a#	rno-miR-7a*	MIMAT0000607					+				19-MAR-08
4395764	002063	UCCCUGAGGAGCCCUUUGAGCCUGA	rno-miR-351	rno-miR-351	MIMAT0000608					+				19-MAR-08
4395765	002064	UGGAAUGUAAAGAAGUGUGUAU	rno-miR-1	rno-miR-1	MIMAT0003125					+				25-APR-08
4395766	002065	AAGUUGCCCGCGUGUUUUUCGC	rno-miR-543	rno-miR-543	MIMAT0004787					+				19-MAR-08
4395767	002066	UAUGUGUGUGUGUAUGUCCAUG	rno-miR-466b	rno-miR-466b	MIMAT0005278					+				19-MAR-08
4395768	002067	UGUGAUGUGUGCAUGUACAUG	rno-miR-466c	rno-miR-466c	MIMAT0005279					+				19-MAR-08
4395769	002068	GAAAGACACCAUACUGAAUAGA	rno-miR-743b	rno-miR-743b	MIMAT0005280					+				19-MAR-08
4395770	002069	UAUUCAGAUUGGUGCCGGUCACA	rno-miR-871	rno-miR-871	MIMAT0005281					+				19-MAR-08
4395771	002070	GCAUGACACCAUACUGGGUAGA	rno-miR-878	rno-miR-878	MIMAT0005286					+				19-MAR-08
4395773	002072	AACUGUGGCAUUUCUGAAUAGA	rno-miR-881	rno-miR-881	MIMAT0005289					+				19-MAR-08
4395774	002073	CAAGCUCGUUUCUAUGGGUCUG	rno-miR-99a#	rno-miR-99a*	MIMAT0004724					+				19-MAR-08
4395775	002074	ACAAGUCAGGCUCUUGGGACCU	rno-miR-125b#	rno-miR-125b*	MIMAT0004731					+				19-MAR-08
4395776	002075	UGUAGGGAUGGAAGCCAUGAAA	rno-miR-135a#	cfa-miR-135::rno-miR-135a*	MIMAT0004732::MIMAT0006628					+				19-MAR-08
4395777	002076	GCUGGGAAGGCAAAGGGACGUU	rno-miR-204#	rno-miR-204*	MIMAT0004739					+				19-MAR-08
4395778	002077	AGAGUUGCGUCUGGACGUCCCG	rno-miR-219-1-3p	rno-miR-219-1-3p	MIMAT0004741					+				19-MAR-08
4395779	002078	ACUGCAGUGAAGGCACUUGUGG	rno-miR-17-3p	rno-miR-17-3p	MIMAT0004710					+				19-MAR-08
4395780	002079	GUGCCUACUGAGCUGAUAUCAG	rno-miR-24-1#	rno-miR-24-1*	MIMAT0003153					+				19-MAR-08
4395781	002080	AGGCGGAGACACGGGCAAUUGC	rno-miR-25#	rno-miR-25*	MIMAT0004713					+				19-MAR-08
4395782	002081	CUAUGUAACAUGGUCCACUAAC	rno-miR-379#	rno-miR-379*	MIMAT0004791					+				19-MAR-08
4395783	002082	UUUCAUAUGGUGGUUUAGAUUU	rno-miR-29b-1#	rno-miR-29b-1*	MIMAT0005445					+				19-MAR-08
4395194	002083	AAUGCACCUGGGCAAGGAUUCA	hsa-miR-502-3p	cfa-miR-502::hsa-miR-502-3p::mml-miR-502-3p	MIMAT0004775::MIMAT0006366::MIMAT0006761			+						19-MAR-08
4395195	002084	AGACCCUGGUCUGCACUCUAUC	hsa-miR-504	hsa-miR-504::mml-miR-504::mmu-miR-504::ptr-miR-504	MIMAT0002875::MIMAT0004889::MIMAT0006368::MIMAT0008177			+	+					19-MAR-08
4395196	002085	GUGCAUUGCUGUUGCAUUGC	hsa-miR-33b	hsa-miR-33b::mml-miR-33b::ptr-miR-33b	MIMAT0003301::MIMAT0006173::MIMAT0008108			+						19-MAR-08
4395198	002087	GGGAGCCAGGAAGUAUUGAUGU	hsa-miR-505#	hsa-miR-505*	MIMAT0004776			+						19-MAR-08
4395199	002088	UGUGCUUGCUCGUCCCGCCCGCA	hsa-miR-636	hsa-miR-636	MIMAT0003306			+						19-MAR-08
4395200	002089	CGUCAACACUUGCUGGUUUCCU	hsa-miR-505	hsa-miR-505::mml-miR-505::ptr-miR-505	MIMAT0002876::MIMAT0006369::MIMAT0008178			+						19-MAR-08
4395201	002090	UUCACAGGGAGGUGUCAU	hsa-miR-513-5p	hsa-miR-513a-5p	MIMAT0002877	hsa-miR-513-5p(10)		+						19-MAR-08
4395202	002091	UAAAUUUCACCUUUCUGAGAAGG	hsa-miR-513-3p	hsa-miR-513a-3p	MIMAT0004777	hsa-miR-513-3p(10)		+						19-MAR-08
4395203	002092	UACUCCAGAGGGCGUCACUCAUG	hsa-miR-508-5p	hsa-miR-508-5p	MIMAT0004778			+						19-MAR-08
4395204	002093	CGGGGCAGCUCAGUACAGGAU	hsa-miR-486-3p	hsa-miR-486-3p::mml-miR-486-3p	MIMAT0004762::MIMAT0006345			+						25-APR-08
4395205	002094	AUGGUUCCGUCAAGCACCAUGG	hsa-miR-218-1#	hsa-miR-218-1*	MIMAT0004565			+						25-APR-08
4395206	002095	AGAGUUGAGUCUGGACGUCCCG	hsa-miR-219-1-3p	hsa-miR-219-1-3p::ptr-miR-219-1-3p	MIMAT0004567::MIMAT0008074			+						25-APR-08
4395207	002096	ACCUGGCAUACAAUGUAGAUUU	hsa-miR-221#	hsa-miR-221*	MIMAT0004568			+						19-MAR-08
4395208	002097	CUCAGUAGCCAGUGUAGAUCCU	hsa-miR-222#	hsa-miR-222*	MIMAT0004569			+						19-MAR-08
4395209	002098	CGUGUAUUUGACAAGCUGAGUU	hsa-miR-223#	hsa-miR-223*	MIMAT0004570			+						19-MAR-08
4395210	002099	CAAGUCACUAGUGGUUCCGUU	hsa-miR-224	hsa-miR-224	MIMAT0000281			+						19-MAR-08
4395211	002100	CAUCAUCGUCUCAAAUGAGUCU	hsa-miR-136#	hsa-miR-136*::rno-miR-136*	MIMAT0004606::MIMAT0004733			+		+				19-MAR-08
4395212	002101	GAGGGUUGGGUGGAGGCUCUCC	hsa-miR-296-3p	hsa-miR-296-3p::mml-miR-296-3p::mmu-miR-296-3p::ptr-miR-296::rno-miR-296	MIMAT0004576::MIMAT0004679::MIMAT0004742::MIMAT0006252::MIMAT0008079			+	+	+				25-APR-08
4395213	002102	CAAUCACUAACUCCACUGCCAU	hsa-miR-34b	hsa-miR-34b::mml-miR-34b::ptr-miR-34b	MIMAT0004676::MIMAT0006174::MIMAT0008113			+						25-APR-08
4395215	002104	AGGGGCUGGCUUUCCUCUGGUC	hsa-miR-185#	hsa-miR-185*	MIMAT0004611			+						19-MAR-08
4395216	002105	GCCCAAAGGUGAAUUUUUUGGG	hsa-miR-186#	hsa-miR-186*	MIMAT0004612			+						19-MAR-08
4395217	002106	CUCCCACAUGCAGGGUUUGCA	hsa-miR-188-3p	hsa-miR-188-3p::mmu-miR-188-3p	MIMAT0004541::MIMAT0004613			+	+					25-APR-08
4395218	002107	CCAAUAUUGGCUGUGCUGCUCC	hsa-miR-195#	hsa-miR-195*	MIMAT0004615			+						19-MAR-08
4395219	002108	CUGGGAGAGGGUUGUUUACUCC	hsa-miR-30c-1#	hsa-miR-30c-1*::mmu-miR-30c-1*::rno-miR-30c-1*	MIMAT0004616::MIMAT0004674::MIMAT0004719			+	+	+				19-MAR-08
4395220	002109	UAUUGCACAUUACUAAGUUGCA	hsa-miR-32	hsa-miR-32::mmu-miR-32::rno-miR-32	MIMAT0000090::MIMAT0000654::MIMAT0000811			+	+	+				25-APR-08
4395221	002110	CUGGGAGAAGGCUGUUUACUCU	hsa-miR-30c-2#	hsa-miR-30c-2*::mmu-miR-30c-2*::oan-miR-30c*::rno-miR-30c-2*	MIMAT0004550::MIMAT0005438::MIMAT0005442::MIMAT0006912			+	+	+				19-MAR-08
4395222	002111	CAAUUUAGUGUGUGUGAUAUUU	hsa-miR-32#	hsa-miR-32*	MIMAT0004505			+						19-MAR-08
4395223	002112	UAGCACCAUCUGAAAUCGGUUA	hsa-miR-29a	cfa-miR-29a::hsa-miR-29a::mmu-miR-29a::rno-miR-29a	MIMAT0000086::MIMAT0000535::MIMAT0000802::MIMAT0006626			+	+	+				25-APR-08
4395224	002113	UGCUAUGCCAACAUAUUGCCAU	hsa-miR-31#	hsa-miR-31*	MIMAT0004504			+						25-APR-08
4395225	002114	ACUCUUUCCCUGUUGCACUAC	hsa-miR-130b#	hsa-miR-130b*	MIMAT0004680			+						19-MAR-08
4395226	002115	CCUAUUCUUGAUUACUUGUUUC	hsa-miR-26a-2#	hsa-miR-26a-2*	MIMAT0004681			+						19-MAR-08
4395227	002116	UCCCCCAGGUGUGAUUCUGAUUU	hsa-miR-361-3p	hsa-miR-361-3p::mml-miR-361-3p::ptr-miR-361	MIMAT0004682::MIMAT0006287::MIMAT0008115			+						19-MAR-08
4395228	002117	AACACACCUAUUCAAGGAUUCA	hsa-miR-362-3p	hsa-miR-362-3p::mml-miR-362-3p::ptr-miR-362	MIMAT0004683::MIMAT0006289::MIMAT0008116			+						19-MAR-08
4395229	002118	CUGUACAGGCCACUGCCUUGC	hsa-let-7g#	hsa-let-7g*	MIMAT0004584			+						19-MAR-08
4395230	002119	ACUUUAACAUGGAAGUGCUUUC	hsa-miR-302b#	hsa-miR-302b*	MIMAT0000714			+						19-MAR-08
4395231	002120	ACUUUAACAUGGAGGCACUUGC	hsa-miR-302d#	hsa-miR-302d*	MIMAT0004685			+						19-MAR-08
4395232	002121	ACUGUUGCUAAUAUGCAACUCU	hsa-miR-367#	hsa-miR-367*	MIMAT0004686			+						19-MAR-08
4395233	002122	AACAUAGAGGAAAUUCCACGU	hsa-miR-376c	hsa-miR-376c::mml-miR-376c::ptr-miR-376c	MIMAT0000720::MIMAT0006305::MIMAT0008128			+						19-MAR-08
4395235	002124	AAGUGCCGCCAUCUUUUGAGUGU	hsa-miR-371-3p	hsa-miR-371-3p::ptr-miR-371	MIMAT0000723::MIMAT0008121			+						19-MAR-08
4395236	002125	CUUAUCAGAUUGUAUUGUAAUU	hsa-miR-374a#	hsa-miR-374a*	MIMAT0004688			+						19-MAR-08
4395237	002126	UGGGUUCCUGGCAUGCUGAUUU	hsa-miR-23b#	hsa-miR-23b*::oan-miR-23b*	MIMAT0004587::MIMAT0006958			+						19-MAR-08
4395238	002127	GUAGAUUCUCCUUCUAUGAGUA	hsa-miR-376a#	hsa-miR-376a*	MIMAT0003386			+						19-MAR-08
4395239	002128	AGAGGUUGCCCUUGGUGAAUUC	hsa-miR-377#	hsa-miR-377*	MIMAT0004689			+						19-MAR-08
4395240	002129	CUGGGAGGUGGAUGUUUACUUC	hsa-miR-30b#	hsa-miR-30b*	MIMAT0004589			+						19-MAR-08
4395241	002130	AACGCCAUUAUCACACUAAAUA	hsa-miR-122#	hsa-miR-122*	MIMAT0004590			+						19-MAR-08
4395242	002131	UUCACAUUGUGCUACUGUCUGC	hsa-miR-130a#	hsa-miR-130a*	MIMAT0004593			+						19-MAR-08
4395243	002132	ACCGUGGCUUUCGAUUGUUACU	hsa-miR-132#	hsa-miR-132*	MIMAT0004594			+						19-MAR-08
4395244	002133	UAUGUAACAUGGUCCACUAACU	hsa-miR-379#	hsa-miR-379*	MIMAT0004690			+						19-MAR-08
4395245	002134	AAAGUUCUGAGACACUCCGACU	hsa-miR-148a#	hsa-miR-148a*::mmu-miR-148a*	MIMAT0004549::MIMAT0004617			+	+					19-MAR-08
4395246	002135	GUGCAUUGUAGUUGCAUUGCA	hsa-miR-33a	hsa-miR-33a::mmu-miR-33::rno-miR-33	MIMAT0000091::MIMAT0000667::MIMAT0000812			+	+	+				25-APR-08
4395247	002136	CAAUGUUUCCACAGUGCAUCAC	hsa-miR-33a#	hsa-miR-33a*::mmu-miR-33*	MIMAT0004506::MIMAT0004666			+	+					19-MAR-08
4395248	002137	AGGUUGGGAUCGGUUGCAAUGCU	hsa-miR-92a-1#	hsa-miR-92a-1*	MIMAT0004507			+						19-MAR-08
4395249	002138	GGGUGGGGAUUUGUUGCAUUAC	hsa-miR-92a-2#	hsa-miR-92a-2*	MIMAT0004508			+						19-MAR-08
4395250	002139	ACUGCUGAGCUAGCACUUCCCG	hsa-miR-93#	hsa-miR-93*::mmu-miR-93*	MIMAT0004509::MIMAT0004636			+	+					19-MAR-08
4395251	002140	AAUCAUGUGCAGUGCCAAUAUG	hsa-miR-96#	hsa-miR-96*	MIMAT0004510			+						19-MAR-08
4395252	002141	CAAGCUCGCUUCUAUGGGUCUG	hsa-miR-99a#	hsa-miR-99a*	MIMAT0004511			+						19-MAR-08
4395253	002142	CAAGCUUGUAUCUAUAGGUAUG	hsa-miR-100#	hsa-miR-100*	MIMAT0004512			+						19-MAR-08
4395254	002143	CAGUUAUCACAGUGCUGAUGCU	hsa-miR-101#	hsa-miR-101*	MIMAT0004513			+						19-MAR-08
4395255	002144	GCUAUUUCACGACACCAGGGUU	hsa-miR-138-2#	hsa-miR-138-2*	MIMAT0004596			+						19-MAR-08
4395256	002145	CAUCUUCCAGUACAGUGUUGGA	hsa-miR-141#	hsa-miR-141*	MIMAT0004598			+						19-MAR-08
4395257	002146	GGUGCAGUGCUGCAUCUCUGGU	hsa-miR-143#	hsa-miR-143*	MIMAT0004599			+						19-MAR-08
4395258	002147	AGGGGUGCUAUCUGUGAUUGA	hsa-miR-342-5p	hsa-miR-342-5p::mml-miR-342-5p	MIMAT0004694::MIMAT0006282			+						25-APR-08
4395259	002148	GGAUAUCAUCAUAUACUGUAAG	hsa-miR-144#	hsa-miR-144*	MIMAT0004600			+						19-MAR-08
4395260	002149	GGAUUCCUGGAAAUACUGUUCU	hsa-miR-145#	hsa-miR-145*	MIMAT0004601			+						19-MAR-08
4395261	002150	GGGGAGCUGUGGAAGCAGUA	hsa-miR-920	hsa-miR-920::ptr-miR-920	MIMAT0004970::MIMAT0008336			+						19-MAR-08
4395262	002151	CUAGUGAGGGACAGAACCAGGAUUC	hsa-miR-921	hsa-miR-921	MIMAT0004971			+						19-MAR-08
4395263	002152	GCAGCAGAGAAUAGGACUACGUC	hsa-miR-922	hsa-miR-922	MIMAT0004972			+						19-MAR-08
4395264	002153	GUCAGCGGAGGAAAAGAAACU	hsa-miR-923	hsa-miR-923::ptr-miR-923	MIMAT0004973::MIMAT0008338			+						19-MAR-08
4395265	002154	AGAGUCUUGUGAUGUCUUGC	hsa-miR-924	hsa-miR-924::ptr-miR-924	MIMAT0004974::MIMAT0008339			+						19-MAR-08
4395266	002155	UACUGCAGACGUGGCAAUCAUG	hsa-miR-509-3-5p	hsa-miR-509-3-5p	MIMAT0004975			+						19-MAR-08
4395267	002156	GAACGGCUUCAUACAGGAGUU	hsa-miR-337-5p	hsa-miR-337-5p::mml-miR-337-5p	MIMAT0004695::MIMAT0006275			+						19-MAR-08
4395268	002157	CUCCUAUAUGAUGCCUUUCUUC	hsa-miR-337-3p	hsa-miR-337-3p::mml-miR-337-3p::ptr-miR-337	MIMAT0000754::MIMAT0006276::MIMAT0008105			+						19-MAR-08
4395269	002158	UCACAAGUCAGGCUCUUGGGAC	hsa-miR-125b-2#	hsa-miR-125b-2*	MIMAT0004603			+						19-MAR-08
4395270	002159	AUGUAGGGCUAAAAGCCAUGGG	hsa-miR-135b#	hsa-miR-135b*	MIMAT0004698			+						19-MAR-08
4395271	002160	AAGUUCUGUUAUACACUCAGGC	hsa-miR-148b#	hsa-miR-148b*	MIMAT0004699			+						19-MAR-08
4395272	002161	ACUGCCCCAGGUGCUGCUGG	hsa-miR-324-3p	hsa-miR-324-3p::mml-miR-324-3p::ptr-miR-324	MIMAT0000762::MIMAT0006267::MIMAT0008098			+						19-MAR-08
4395273	002162	GCUACUUCACAACACCAGGGCC	hsa-miR-138-1#	hsa-miR-138-1*	MIMAT0004607			+						19-MAR-08
4395274	002163	CCUCUGAAAUUCAGUUCUUCAG	hsa-miR-146a#	hsa-miR-146a*	MIMAT0004608			+						19-MAR-08
4395275	002164	AGGGAGGGACGGGGGCUGUGC	hsa-miR-149#	hsa-miR-149*	MIMAT0004609			+						19-MAR-08
4395276	002165	GCUGGUUUCAUAUGGUGGUUUAGA	hsa-miR-29b-1#	hsa-miR-29b-1*	MIMAT0004514			+						19-MAR-08
4395277	002166	CUGGUUUCACAUGGUGGCUUAG	hsa-miR-29b-2#	hsa-miR-29b-2*::rno-miR-29b-2*	MIMAT0004515::MIMAT0004717			+		+				19-MAR-08
4395278	002167	UCAAAUGCUCAGACUCCUGUGGU	hsa-miR-105	hsa-miR-105::mml-miR-105	MIMAT0000102::MIMAT0002454			+						19-MAR-08
4395279	002168	ACGGAUGUUUGAGCAUGUGCUA	hsa-miR-105#	hsa-miR-105*	MIMAT0004516			+						19-MAR-08
4395280	002169	AAAAGUGCUUACAGUGCAGGUAG	hsa-miR-106a	hsa-miR-106a	MIMAT0000103			+						19-MAR-08
4395281	002170	CUGCAAUGUAAGCACUUCUUAC	hsa-miR-106a#	hsa-miR-106a*	MIMAT0004517			+						19-MAR-08
4395282	002171	CCAAUAUUACUGUGCUGCUUUA	hsa-miR-16-2#	hsa-miR-16-2*	MIMAT0004518			+						19-MAR-08
4395283	002172	CUGCGCAAGCUACUGCCUUGCU	hsa-let-7i#	hsa-let-7i*::mmu-let-7i*::rno-let-7i*	MIMAT0004520::MIMAT0004585::MIMAT0004707			+	+	+				19-MAR-08
4395284	002173	CGAAUCAUUAUUUGCUGCUCUA	hsa-miR-15b#	hsa-miR-15b*::mmu-miR-15b*	MIMAT0004521::MIMAT0004586			+	+					19-MAR-08
4395285	002174	AGAGCUUAGCUGAUUGGUGAAC	hsa-miR-27b#	hsa-miR-27b*::mmu-miR-27b*::oan-miR-27b*	MIMAT0004522::MIMAT0004588::MIMAT0006956			+	+					19-MAR-08
4395287	002176	UGUGCGCAGGGAGACCUCUCCC	hsa-miR-933	hsa-miR-933::mml-miR-933::ptr-miR-933	MIMAT0004976::MIMAT0006535::MIMAT0008340			+						19-MAR-08
4395288	002177	UGUCUACUACUGGAGACACUGG	hsa-miR-934	hsa-miR-934::ptr-miR-934	MIMAT0004977::MIMAT0008341			+						19-MAR-08
4395289	002178	CCAGUUACCGCUUCCGCUACCGC	hsa-miR-935	hsa-miR-935::ptr-miR-935	MIMAT0004978::MIMAT0008342			+						19-MAR-08
4395290	002179	ACAGUAGAGGGAGGAAUCGCAG	hsa-miR-936	hsa-miR-936::ptr-miR-936	MIMAT0004979::MIMAT0008343			+						19-MAR-08
4395291	002180	AUCCGCGCUCUGACUCUCUGCC	hsa-miR-937	hsa-miR-937::ptr-miR-937	MIMAT0004980::MIMAT0008344			+						19-MAR-08
4395292	002181	UGCCCUUAAAGGUGAACCCAGU	hsa-miR-938	hsa-miR-938::ptr-miR-938	MIMAT0004981::MIMAT0008345			+						19-MAR-08
4395293	002182	UGGGGAGCUGAGGCUCUGGGGGUG	hsa-miR-939	hsa-miR-939::mml-miR-939::ptr-miR-939	MIMAT0004982::MIMAT0006540::MIMAT0008346			+						19-MAR-08
4395294	002183	CACCCGGCUGUGUGCACAUGUGC	hsa-miR-941	hsa-miR-941	MIMAT0004984			+						19-MAR-08
4395295	002184	UGAGCGCCUCGACGACAGAGCCG	hsa-miR-339-3p	hsa-miR-339-3p::mml-miR-339-3p	MIMAT0004702::MIMAT0006280			+						19-MAR-08
4395296	002185	UUUUUCAUUAUUGCUCCUGACC	hsa-miR-335#	hsa-miR-335*::mmu-miR-335-3p	MIMAT0004703::MIMAT0004704			+	+					19-MAR-08
4395297	002186	GCUGACUCCUAGUCCAGGGCUC	hsa-miR-345	hsa-miR-345::ptr-miR-345	MIMAT0000772::MIMAT0008111			+						19-MAR-08
4395298	002187	UCUUCUCUGUUUUGGCCAUGUG	hsa-miR-942	hsa-miR-942::ptr-miR-942	MIMAT0004985::MIMAT0008348			+						19-MAR-08
4395299	002188	CUGACUGUUGCCGUCCUCCAG	hsa-miR-943	hsa-miR-943::ptr-miR-943	MIMAT0004986::MIMAT0008349			+						19-MAR-08
4395300	002189	AAAUUAUUGUACAUCGGAUGAG	hsa-miR-944	hsa-miR-944::ptr-miR-944	MIMAT0004987::MIMAT0008350			+						19-MAR-08
4395301	002190	AGCAGAAGCAGGGAGGUUCUCCCA	hsa-miR-298	hsa-miR-298::ptr-miR-298	MIMAT0004901::MIMAT0008081			+						19-MAR-08
4395302	002191	UGCAACGAACCUGAGCCACUGA	hsa-miR-891a	hsa-miR-891a	MIMAT0004902			+						19-MAR-08
4395304	002193	CGGGUCGGAGUUAGCUCAAGCGG	hsa-miR-886-5p	hsa-miR-886-5p::mml-miR-886-5p	MIMAT0004905::MIMAT0006524			+						19-MAR-08
4395305	002194	CGCGGGUGCUUACUGACCCUU	hsa-miR-886-3p	hsa-miR-886-3p::mml-miR-886-3p::ptr-miR-886	MIMAT0004906::MIMAT0006525::MIMAT0008329			+						19-MAR-08
4395306	002195	CACUGUGUCCUUUCUGCGUAG	hsa-miR-892a	hsa-miR-892a::mml-miR-892::ptr-miR-892a	MIMAT0004907::MIMAT0006531::MIMAT0008335			+						19-MAR-08
4395307	002196	CAAGCUCGUGUCUGUGGGUCCG	hsa-miR-99b#	hsa-miR-99b*::mmu-miR-99b*::rno-miR-99b*	MIMAT0004525::MIMAT0004678::MIMAT0004725			+	+	+				19-MAR-08
4395308	002197	CGUGUUCACAGCGGACCUUGAU	hsa-miR-124#	hsa-miR-124*::mmu-miR-124*::oan-miR-124*::rno-miR-124*	MIMAT0004527::MIMAT0004591::MIMAT0004728::MIMAT0007113			+	+	+				19-MAR-08
4395309	002198	UCCCUGAGACCCUUUAACCUGUGA	hsa-miR-125a-5p	hsa-miR-125a-5p::mml-miR-125a-5p::mmu-miR-125a-5p::rno-miR-125a-5p	MIMAT0000135::MIMAT0000443::MIMAT0000829::MIMAT0006181			+	+	+				25-APR-08
4395310	002199	ACAGGUGAGGUUCUUGGGAGCC	hsa-miR-125a-3p	hsa-miR-125a-3p::mml-miR-125a-3p::mmu-miR-125a-3p::ptr-miR-125a::rno-miR-125a-3p	MIMAT0004528::MIMAT0004602::MIMAT0004729::MIMAT0006182::MIMAT0007984			+	+	+				19-MAR-08
4395311	002200	AAAGGAUUCUGCUGUCGGUCCCACU	hsa-miR-541#	hsa-miR-541*	MIMAT0004919			+						19-MAR-08
4395312	002201	UGGUGGGCACAGAAUCUGGACU	hsa-miR-541	hsa-miR-541	MIMAT0004920			+						19-MAR-08
4395313	002202	UUAAUAUCGGACAACCAUUGU	hsa-miR-889	hsa-miR-889::mml-miR-889::ptr-miR-889	MIMAT0004921::MIMAT0006528::MIMAT0008331			+						19-MAR-08
4395314	002203	UAUACCUCAGUUUUAUCAGGUG	hsa-miR-875-5p	hsa-miR-875-5p::mml-miR-875-5p::mmu-miR-875-5p::ptr-miR-875	MIMAT0004922::MIMAT0004937::MIMAT0006517::MIMAT0008326			+	+					19-MAR-08
4395315	002204	CCUGGAAACACUGAGGUUGUG	hsa-miR-875-3p	hsa-miR-875-3p	MIMAT0004923			+						19-MAR-08
4395316	002205	UGGAUUUCUUUGUGAAUCACCA	hsa-miR-876-5p	hsa-miR-876-5p::mml-miR-876-5p	MIMAT0004924::MIMAT0006519			+						19-MAR-08
4395317	002206	CCACCACCGUGUCUGACACUU	hsa-miR-220b	hsa-miR-220b::ptr-miR-220b	MIMAT0004908::MIMAT0008075			+						25-APR-08
4395318	002207	UUUUGCAAUAUGUUCCUGAAUA	hsa-miR-450b-5p	hsa-miR-450b-5p::mml-miR-450b-5p	MIMAT0004909::MIMAT0006333			+						19-MAR-08
4395319	002208	UUGGGAUCAUUUUGCAUCCAUA	hsa-miR-450b-3p	hsa-miR-450b-3p::mml-miR-450b-3p::ptr-miR-450b	MIMAT0004910::MIMAT0006334::MIMAT0008152			+						25-APR-08
4395320	002209	UACUUGGAAAGGCAUCAGUUG	hsa-miR-890	hsa-miR-890::ptr-miR-890	MIMAT0004912::MIMAT0008332			+						19-MAR-08
4395321	002210	UGCAACUUACCUGAGUCAUUGA	hsa-miR-891b	hsa-miR-891b::mml-miR-891::ptr-miR-891b	MIMAT0004913::MIMAT0006530::MIMAT0008334			+						19-MAR-08
4395322	002211	ACACAGGGCUGUUGUGAAGACU	hsa-miR-220c	hsa-miR-220c	MIMAT0004915			+						19-MAR-08
4395323	002212	UACUCAAAAAGCUGUCAGUCA	hsa-miR-888	hsa-miR-888::mml-miR-888	MIMAT0004916::MIMAT0006527			+						19-MAR-08
4395324	002213	GACUGACACCUCUUUGGGUGAA	hsa-miR-888#	hsa-miR-888*	MIMAT0004917			+						19-MAR-08
4395325	002214	CACUGGCUCCUUUCUGGGUAGA	hsa-miR-892b	hsa-miR-892b	MIMAT0004918			+						19-MAR-08
4395326	002215	UAGGUAGUUUCCUGUUGUUGGG	hsa-miR-196b	hsa-miR-196b::mml-miR-196b::mmu-miR-196b::ptr-miR-196b::rno-miR-196b	MIMAT0001080::MIMAT0001081::MIMAT0001082::MIMAT0006229::MIMAT0008061			+	+	+				25-APR-08
4395327	002216	UCACAGUGAACCGGUCUCUUU	hsa-miR-128a	bta-miR-128::cfa-miR-128::gga-miR-128::hsa-miR-128::mdo-miR-128::mml-miR-128b::mmu-miR-128::oan-miR-128::ptr-miR-128::rno-miR-128	MIMAT0000140::MIMAT0000424::MIMAT0000834::MIMAT0001123::MIMAT0002230::MIMAT0003541::MIMAT0004104::MIMAT0006184::MIMAT0006633::MIMAT0007006	gga-miR-128b(5)::hsa-miR-128a(10)::hsa-miR-128b(10)::mdo-miR-128b(10)::mmu-miR-128a(10)::mmu-miR-128b(10)::rno-miR-128a(10)::rno-miR-128b(10)		+	+	+				25-APR-08
4395328	002217	UAAGGUGCAUCUAGUGCAGUUAG	hsa-miR-18b	hsa-miR-18b::mml-miR-18b::ptr-miR-18b::xla-miR-18::xtr-miR-18b	MIMAT0001349::MIMAT0001412::MIMAT0003706::MIMAT0006163::MIMAT0008054			+						19-MAR-08
4395329	002218	UACCCUGUAGAACCGAAUUUGUG	hsa-miR-10b	bta-miR-10b::dre-miR-10b::fru-miR-10b::hsa-miR-10b::mml-miR-10b::mmu-miR-10b::ptr-miR-10b::tni-miR-10b	MIMAT0000208::MIMAT0000254::MIMAT0001268::MIMAT0002963::MIMAT0002964::MIMAT0003839::MIMAT0006162::MIMAT0007945			+	+					25-APR-08
4395331	002220	UAAUCUCAGCUGGCAACUGUGA	hsa-miR-216a	dre-miR-216a::hsa-miR-216a::mml-miR-216a::mmu-miR-216a::oan-miR-216::rno-miR-216a	MIMAT0000273::MIMAT0000662::MIMAT0000886::MIMAT0001284::MIMAT0006242::MIMAT0007223			+	+	+				25-APR-08
4395332	002221	UGAGGUAGUAGUUUGUGCUGUU	hsa-let-7i	bta-let-7i::dre-let-7i::fru-let-7i::hsa-let-7i::mml-let-7i::mmu-let-7i::ptr-let-7i::rno-let-7i::tni-let-7i	MIMAT0000122::MIMAT0000415::MIMAT0000779::MIMAT0001767::MIMAT0002977::MIMAT0002978::MIMAT0003851::MIMAT0006158::MIMAT0007943			+	+	+				19-MAR-08
4395333	002222	UGGAAUGUAAAGAAGUAUGUAU	hsa-miR-1	dre-miR-1::fru-miR-1::hsa-miR-1::mml-miR-1::mmu-miR-1::oan-miR-1a::ptr-miR-1::tni-miR-1	MIMAT0000123::MIMAT0000416::MIMAT0001768::MIMAT0003071::MIMAT0003072::MIMAT0006150::MIMAT0006863::MIMAT0007946			+	+					25-APR-08
4395334	002223	UGUAAACAUCCUUGACUGGAAG	hsa-miR-30e	dre-miR-30e::hsa-miR-30e::mml-miR-30e::mmu-miR-30e::ptr-miR-30e::rno-miR-30e::xtr-miR-30e	MIMAT0000248::MIMAT0000692::MIMAT0000805::MIMAT0001807::MIMAT0003678::MIMAT0006172::MIMAT0008092			+	+	+				19-MAR-08
4395336	002225	UGGUGGUUUACAAAGUAAUUCA	hsa-miR-876-3p	hsa-miR-876-3p::mml-miR-876-3p::ptr-miR-876	MIMAT0004925::MIMAT0006520::MIMAT0008327			+						19-MAR-08
4395338	002227	CACAUUACACGGUCGACCUCU	hsa-miR-323-3p	cfa-miR-323::hsa-miR-323-3p::mml-miR-323-3p::mmu-miR-323-3p::ptr-miR-323::rno-miR-323	MIMAT0000550::MIMAT0000551::MIMAT0000755::MIMAT0006265::MIMAT0006718::MIMAT0008097			+	+	+				19-MAR-08
4395339	002228	UCGUACCGUGAGUAAUAAUGCG	hsa-miR-126	hsa-miR-126::mml-miR-126::mmu-miR-126-3p::oan-miR-126::ptr-miR-126::rno-miR-126	MIMAT0000138::MIMAT0000445::MIMAT0000832::MIMAT0006183::MIMAT0007126::MIMAT0007985			+	+	+				19-MAR-08
4395340	002229	CUGAAGCUCAGAGGGCUCUGAU	hsa-miR-127-5p	hsa-miR-127-5p::mmu-miR-127*	MIMAT0004530::MIMAT0004604			+	+					19-MAR-08
4395341	002230	UCUCUGGGCCUGUGUCUUAGGC	hsa-miR-330-5p	hsa-miR-330-5p::mml-miR-330-5p::mmu-miR-330::rno-miR-330	MIMAT0004641::MIMAT0004642::MIMAT0004693::MIMAT0006270			+	+	+				19-MAR-08
4395342	002231	AUAAAGCUAGAUAACCGAAAGU	hsa-miR-9#	hsa-miR-9*::mmu-miR-9*::rno-miR-9*	MIMAT0000143::MIMAT0000442::MIMAT0004708			+	+	+				19-MAR-08
4395343	002232	UAUAGGGAUUGGAGCCGUGGCG	hsa-miR-135a#	hsa-miR-135a*::mmu-miR-135a*	MIMAT0004531::MIMAT0004595			+	+					19-MAR-08
4395344	002233	CUAGGUAUGGUCCCAGGGAUCC	hsa-miR-331-5p	hsa-miR-331-5p::mml-miR-331-5p::mmu-miR-331-5p	MIMAT0004643::MIMAT0004700::MIMAT0006272			+	+					19-MAR-08
4395345	002234	UACCACAGGGUAGAACCACGG	hsa-miR-140-3p	hsa-miR-140-3p::mml-miR-140-3p::mmu-miR-140*::rno-miR-140*	MIMAT0000152::MIMAT0000574::MIMAT0004597::MIMAT0006198			+	+	+				25-APR-08
4395346	002235	UACUGCAGACAGUGGCAAUCA	hsa-miR-509-5p	hsa-miR-509-5p	MIMAT0004779			+						19-MAR-08
4395347	002236	UGAUUGGUACGUCUGUGGGUAG	hsa-miR-509-3p	hsa-miR-509-3p	MIMAT0002881			+						19-MAR-08
4395348	002237	AAAAGUAAUUGUGGUUUUUGCC	hsa-miR-548d-5p	hsa-miR-548d-5p	MIMAT0004812			+						19-MAR-08
4395349	002238	UAUGUAACACGGUCCACUAACC	hsa-miR-411#	hsa-miR-411*::mmu-miR-411*	MIMAT0001093::MIMAT0004813			+	+					19-MAR-08
4395350	002239	UAUGUCUGCUGACCAUCACCUU	hsa-miR-654-3p	hsa-miR-654-3p::mml-miR-654-3p::mmu-miR-654-3p::ptr-miR-654	MIMAT0004814::MIMAT0004898::MIMAT0006496::MIMAT0008304			+	+					19-MAR-08
4395351	002240	UCGGGGAUCAUCAUGUCACGAGA	hsa-miR-542-5p	hsa-miR-542-5p::mml-miR-542-5p	MIMAT0003340::MIMAT0006406			+						19-MAR-08
4395352	002241	UACUCAGGAGAGUGGCAAUCAC	hsa-miR-510	hsa-miR-510	MIMAT0002882			+						19-MAR-08
4395354	002243	ACUGGACUUGGAGUCAGAAGG	hsa-miR-378	hsa-miR-378::mml-miR-378::mmu-miR-378::ptr-miR-378::rno-miR-378	MIMAT0000732::MIMAT0003151::MIMAT0003379::MIMAT0006307::MIMAT0008130			+	+	+				19-MAR-08
4395355	002244	GCAGUCCAUGGGCAUAUACAC	hsa-miR-455-3p	hsa-miR-455-3p::mml-miR-455-3p::ptr-miR-455	MIMAT0004784::MIMAT0006340::MIMAT0008157			+						19-MAR-08
4395356	002245	UGGAGUGUGACAAUGGUGUUUG	hsa-miR-122	bta-miR-122::cfa-miR-122::dre-miR-122::fru-miR-122::hsa-miR-122::mml-miR-122a::mmu-miR-122::oan-miR-122::ptr-miR-122::rno-miR-122::tni-miR-122	MIMAT0000246::MIMAT0000421::MIMAT0000827::MIMAT0001818::MIMAT0002991::MIMAT0002992::MIMAT0003849::MIMAT0006180::MIMAT0006619::MIMAT0006825::MIMAT0007963	bta-miR-122a(9.2)		+	+	+				25-APR-08
4395357	002246	UUUGGUCCCCUUCAACCAGCUG	hsa-miR-133a	dre-miR-133a::fru-miR-133::hsa-miR-133a::mml-miR-133c::mmu-miR-133a::ptr-miR-133a::rno-miR-133a::tni-miR-133	MIMAT0000145::MIMAT0000427::MIMAT0000839::MIMAT0001830::MIMAT0002243::MIMAT0003057::MIMAT0003058::MIMAT0006777			+	+	+				25-APR-08
4395358	002247	UUUGGUCCCCUUCAACCAGCUA	hsa-miR-133b	dre-miR-133b::hsa-miR-133b::mml-miR-133b::mmu-miR-133b::oan-miR-133b::ptr-miR-133b::rno-miR-133b	MIMAT0000769::MIMAT0000770::MIMAT0001831::MIMAT0003126::MIMAT0006189::MIMAT0006997::MIMAT0008030			+	+	+				25-APR-08
4395359	002248	CAUAAAGUAGAAAGCACUACU	hsa-miR-142-5p	dre-miR-142a-5p::fru-miR-142a::hsa-miR-142-5p::mml-miR-142-5p::mmu-miR-142-5p::oan-miR-142::rno-miR-142-5p::tni-miR-142a	MIMAT0000154::MIMAT0000433::MIMAT0000847::MIMAT0001838::MIMAT0002908::MIMAT0002909::MIMAT0006199::MIMAT0006982			+	+	+				25-APR-08
4395360	002249	UGAGAUGAAGCACUGUAGCUC	hsa-miR-143	cfa-miR-143::dre-miR-143::hsa-miR-143::mml-miR-143::mmu-miR-143::oan-miR-143	MIMAT0000247::MIMAT0000435::MIMAT0001840::MIMAT0006201::MIMAT0006682::MIMAT0007144			+	+					19-MAR-08
4395361	002250	AACUGGCCUACAAAGUCCCAGU	hsa-miR-193a-3p	bta-miR-193a::dre-miR-193a::fru-miR-193::gga-miR-193a::hsa-miR-193a-3p::mml-miR-193a-3p::mmu-miR-193::ptr-miR-193a::rno-miR-193::tni-miR-193	MIMAT0000223::MIMAT0000459::MIMAT0000868::MIMAT0001856::MIMAT0002969::MIMAT0002970::MIMAT0003795::MIMAT0006226::MIMAT0007740::MIMAT0008058			+	+	+				25-APR-08
4395362	002251	UAAUACUGCCUGGUAAUGAUGA	hsa-miR-200b	csa-miR-200::dre-miR-200b::fru-miR-200b::hsa-miR-200b::mdo-miR-200b::mmu-miR-200b::tni-miR-200b	MIMAT0000233::MIMAT0000318::MIMAT0001862::MIMAT0002983::MIMAT0002984::MIMAT0004156::MIMAT0006133			+	+					19-MAR-08
4395363	002252	UCCAGCAUCAGUGAUUUUGUUG	hsa-miR-338-3p	dre-miR-338::fru-miR-338::hsa-miR-338-3p::mml-miR-338-3p::mmu-miR-338-3p::ptr-miR-338::tni-miR-338::xtr-miR-338	MIMAT0000582::MIMAT0000763::MIMAT0001873::MIMAT0003007::MIMAT0003008::MIMAT0003665::MIMAT0006278::MIMAT0008106			+	+					19-MAR-08
4395364	002253	UACAGUACUGUGAUAACUGAA	hsa-miR-101	bta-miR-101::hsa-miR-101::mmu-miR-101a::rno-miR-101a	MIMAT0000099::MIMAT0000133::MIMAT0000823::MIMAT0003520			+	+	+				25-APR-08
4395365	002254	CUAGACUGAAGCUCCUUGAGG	hsa-miR-151-3p	bta-miR-151::hsa-miR-151-3p::mml-miR-151-3p::ptr-miR-151	MIMAT0000757::MIMAT0003524::MIMAT0006213::MIMAT0008045			+						19-MAR-08
4395366	002255	UCUGGCUCCGUGUCUUCACUCCC	hsa-miR-149	hsa-miR-149::mml-miR-149::mmu-miR-149::ptr-miR-149	MIMAT0000159::MIMAT0000450::MIMAT0006210::MIMAT0008043			+	+					19-MAR-08
4395368	002257	UCCCUGUCCUCCAGGAGCUCACG	hsa-miR-339-5p	hsa-miR-339-5p::mml-miR-339-5p::mmu-miR-339-5p::rno-miR-339-5p	MIMAT0000583::MIMAT0000584::MIMAT0000764::MIMAT0006279			+	+	+				19-MAR-08
4395369	002258	UUAUAAAGCAAUGAGACUGAUU	hsa-miR-340	hsa-miR-340::mml-miR-340::mmu-miR-340-5p::ptr-miR-340::rno-miR-340-5p	MIMAT0004650::MIMAT0004651::MIMAT0004692::MIMAT0006281::MIMAT0008109			+	+	+				19-MAR-08
4395370	002259	UCCGUCUCAGUUACUUUAUAGC	hsa-miR-340#	hsa-miR-340*::mmu-miR-340-3p	MIMAT0000586::MIMAT0000750			+	+					19-MAR-08
4395371	002260	UCUCACACAGAAAUCGCACCCGU	hsa-miR-342-3p	cfa-miR-342::hsa-miR-342-3p::mml-miR-342-3p::mmu-miR-342-3p::ptr-miR-342::rno-miR-342-3p	MIMAT0000589::MIMAT0000590::MIMAT0000753::MIMAT0006283::MIMAT0006709::MIMAT0008110			+	+	+				19-MAR-08
4395372	002261	UAUGGCUUUUCAUUCCUAUGUGA	hsa-miR-135b	hsa-miR-135b::mml-miR-135b::mmu-miR-135b::ptr-miR-135b::rno-miR-135b	MIMAT0000611::MIMAT0000612::MIMAT0000758::MIMAT0006191::MIMAT0008032			+	+	+				19-MAR-08
4395373	002262	GUGUGCGGAAAUGCUUCUGCUA	hsa-miR-147b	hsa-miR-147b::mmu-miR-147::ptr-miR-147b::rno-miR-147	MIMAT0004857::MIMAT0004928::MIMAT0005297::MIMAT0008040			+	+	+				19-MAR-08
4395374	002263	UGAUAUGUUUGAUAUUGGGUU	hsa-miR-190b	hsa-miR-190b::mml-miR-190b::mmu-miR-190b::ptr-miR-190b	MIMAT0004852::MIMAT0004929::MIMAT0006222::MIMAT0008055			+	+					19-MAR-08
4395375	002264	AAGGUUACUUGUUAGUUCAGG	hsa-miR-872	mmu-miR-872::rno-miR-872	MIMAT0004934::MIMAT0005282	hsa-miR-872(10)			+	+				19-MAR-08
4395376	002265	AUUCUGCAUUUUUAGCAAGUUC	hsa-miR-544	hsa-miR-544::mml-miR-544::ptr-miR-544	MIMAT0003164::MIMAT0006408::MIMAT0008216			+						19-MAR-08
4395377	002266	UCAGUAAAUGUUUAUUAGAUGA	hsa-miR-545#	hsa-miR-545*	MIMAT0004785			+						19-MAR-08
4395378	002267	UCAGCAAACAUUUAUUGUGUGC	hsa-miR-545	hsa-miR-545::mml-miR-545::ptr-miR-545	MIMAT0003165::MIMAT0006409::MIMAT0008217			+						19-MAR-08
4395379	002268	CUGCCCUGGCCCGAGGGACCGA	hsa-miR-874	hsa-miR-874::mml-miR-874::mmu-miR-874::ptr-miR-874::rno-miR-874	MIMAT0004853::MIMAT0004911::MIMAT0005284::MIMAT0006516::MIMAT0008325			+	+	+				19-MAR-08
4395380	002269	UAUGGCACUGGUAGAAUUCACU	hsa-miR-183	cfa-miR-183::hsa-miR-183::mmu-miR-183::oan-miR-183::rno-miR-183	MIMAT0000212::MIMAT0000261::MIMAT0000860::MIMAT0006621::MIMAT0006805			+	+	+				25-APR-08
4395381	002270	GUGAAUUACCGAAGGGCCAUAA	hsa-miR-183#	hsa-miR-183*::mmu-miR-183*	MIMAT0004539::MIMAT0004560			+	+					19-MAR-08
4395382	002271	UGGAGAGAAAGGCAGUUCCUGA	hsa-miR-185	cfa-miR-185::hsa-miR-185::mml-miR-185::mmu-miR-185::ptr-miR-185::rno-miR-185::ssc-miR-185	MIMAT0000214::MIMAT0000455::MIMAT0000862::MIMAT0006219::MIMAT0006660::MIMAT0007759::MIMAT0008053			+	+	+				19-MAR-08
4395383	002272	CUGCCAAUUCCAUAGGUCACAG	hsa-miR-192#	hsa-miR-192*::oan-miR-192*	MIMAT0004543::MIMAT0007017			+						19-MAR-08
4395384	002273	GGUCCAGAGGGGAGAUAGGUUC	hsa-miR-198	hsa-miR-198	MIMAT0000228			+						19-MAR-08
4395385	002274	CAUCUUACUGGGCAGCAUUGGA	hsa-miR-200b#	hsa-miR-200b*::mmu-miR-200b*	MIMAT0004545::MIMAT0004571			+	+					19-MAR-08
4395386	002275	GCCUGCUGGGGUGGAACCUGGU	hsa-miR-370	hsa-miR-370::mml-miR-370::mmu-miR-370::ptr-miR-370	MIMAT0000722::MIMAT0001095::MIMAT0006295::MIMAT0008120			+	+					19-MAR-08
4395387	002276	AGCUACAUCUGGCUACUGGGU	hsa-miR-222	bta-miR-222::hsa-miR-222::mml-miR-222::mmu-miR-222::oan-miR-222a::rno-miR-222	MIMAT0000279::MIMAT0000670::MIMAT0000891::MIMAT0003530::MIMAT0006250::MIMAT0007133			+	+	+				19-MAR-08
4395388	002277	AAAAGCUGGGUUGAGAGGGCGA	hsa-miR-320	bta-miR-320::cfa-miR-320::hsa-miR-320a::mml-miR-320::mmu-miR-320::ptr-miR-320a::rno-miR-320	MIMAT0000510::MIMAT0000666::MIMAT0000903::MIMAT0003534::MIMAT0006263::MIMAT0006658::MIMAT0008093	hsa-miR-320(10.1)		+	+	+				25-APR-08
4395389	002278	GUCCAGUUUUCCCAGGAAUCCCU	hsa-miR-145	bta-miR-145::hsa-miR-145::mdo-miR-145::mmu-miR-145::rno-miR-145	MIMAT0000157::MIMAT0000437::MIMAT0000851::MIMAT0003542::MIMAT0004116			+	+	+				19-MAR-08
4395390	002279	AGGCAAGAUGCUGGCAUAGCU	hsa-miR-31	bta-miR-31::hsa-miR-31	MIMAT0000089::MIMAT0003548			+						25-APR-08
4395392	002281	UGGGUCUUUGCGGGCGAGAUGA	hsa-miR-193a-5p	bta-miR-193a*::cfa-miR-193a::hsa-miR-193a-5p::mml-miR-193a-5p	MIMAT0003794::MIMAT0004614::MIMAT0006225::MIMAT0006735			+						19-MAR-08
4395393	002282	UGAGGUAGUAGUUUGUACAGUU	hsa-let-7g	bta-let-7g::cfa-let-7g::hsa-let-7g::mml-let-7g::mmu-let-7g::oan-let-7g::ptr-let-7g	MIMAT0000121::MIMAT0000414::MIMAT0003838::MIMAT0006157::MIMAT0006637::MIMAT0007038::MIMAT0007942			+	+					19-MAR-08
4395394	002283	AGAGGUAGUAGGUUGCAUAGUU	hsa-let-7d	bta-let-7d::hsa-let-7d::mml-let-7d::mmu-let-7d::oan-let-7d::ptr-let-7d::rno-let-7d	MIMAT0000065::MIMAT0000383::MIMAT0000562::MIMAT0003810::MIMAT0006154::MIMAT0007234::MIMAT0007939			+	+	+				19-MAR-08
4395395	002284	AGCUGGUGUUGUGAAUCAGGCCG	hsa-miR-138	bta-miR-138::cfa-miR-138a::hsa-miR-138::mml-miR-138::mmu-miR-138::oan-miR-138::ptr-miR-138::rno-miR-138	MIMAT0000150::MIMAT0000430::MIMAT0000844::MIMAT0003813::MIMAT0006194::MIMAT0006654::MIMAT0007216::MIMAT0008034			+	+	+				25-APR-08
4395396	002285	CAAAGAAUUCUCCUUUUGGGCU	hsa-miR-186	bta-miR-186::cfa-miR-186::hsa-miR-186::mml-miR-186::mmu-miR-186::oan-miR-186::rno-miR-186	MIMAT0000215::MIMAT0000456::MIMAT0000863::MIMAT0003818::MIMAT0006220::MIMAT0006694::MIMAT0006931			+	+	+				25-APR-08
4395397	002286	CGUCUUACCCAGCAGUGUUUGG	hsa-miR-200c#	hsa-miR-200c*::mmu-miR-200c*	MIMAT0004657::MIMAT0004663			+	+					19-MAR-08
4395398	002287	CUCCUACAUAUUAGCAUUAACA	hsa-miR-155#	hsa-miR-155*	MIMAT0004658			+						19-MAR-08
4395399	002288	CAAAUUCGUAUCUAGGGGAAUA	hsa-miR-10a#	hsa-miR-10a*::mmu-miR-10a*::rno-miR-10a-3p	MIMAT0004555::MIMAT0004659::MIMAT0004709			+	+	+				19-MAR-08
4395400	002289	UCUACAGUGCACGUGUCUCCAG	hsa-miR-139-5p	hsa-miR-139-5p::mml-miR-139-5p::mmu-miR-139-5p::rno-miR-139-5p	MIMAT0000250::MIMAT0000656::MIMAT0000845::MIMAT0006195			+	+	+				25-APR-08
4395401	002290	AUAAGACGAACAAAAGGUUUGU	hsa-miR-208b	hsa-miR-208b::mml-miR-208b::mmu-miR-208b::ptr-miR-208b	MIMAT0004939::MIMAT0004960::MIMAT0006239::MIMAT0008068			+	+					25-APR-08
4395403	002292	GUGUUGAAACAAUCUCUACUG	hsa-miR-653	hsa-miR-653::mml-miR-653::mmu-miR-653::ptr-miR-653	MIMAT0003328::MIMAT0004943::MIMAT0006494::MIMAT0008303			+	+					19-MAR-08
4395404	002293	UGCCUGUCUACACUUGCUGUGC	hsa-miR-214#	hsa-miR-214*::mmu-miR-214*	MIMAT0004564::MIMAT0004664			+	+					19-MAR-08
4395405	002294	CAUGGUUCUGUCAAGCACCGCG	hsa-miR-218-2#	hsa-miR-218-2*::mmu-miR-218-2*::rno-miR-218*	MIMAT0004566::MIMAT0004740::MIMAT0005444			+	+	+				19-MAR-08
4395406	002295	UGUCAGUUUGUCAAAUACCCCA	hsa-miR-223	hsa-miR-223::mmu-miR-223	MIMAT0000280::MIMAT0000665			+	+					19-MAR-08
4395407	002296	UCCAUUACACUACCCUGCCUCU	hsa-miR-885-5p	hsa-miR-885-5p::mml-miR-885-5p	MIMAT0004947::MIMAT0006522			+						19-MAR-08
4395408	002297	ACUGGACUUAGGGUCAGAAGGC	hsa-miR-422a	hsa-miR-422a::ptr-miR-422a	MIMAT0001339::MIMAT0008141			+						19-MAR-08
4395409	002298	AAGCCCUUACCCCAAAAAGUAU	hsa-miR-129#	hsa-miR-129*::mml-miR-129-3p	MIMAT0004548::MIMAT0006186			+						25-APR-08
4395410	002299	CAACGGAAUCCCAAAAGCAGCUG	hsa-miR-191	bta-miR-191::hsa-miR-191::mml-miR-191::mmu-miR-191::ptr-miR-191::rno-miR-191	MIMAT0000221::MIMAT0000440::MIMAT0000866::MIMAT0003819::MIMAT0006223::MIMAT0008056			+	+	+				25-APR-08
4395411	002300	UAAUACUGCCGGGUAAUGAUGGA	hsa-miR-200c	bta-miR-200c::cfa-miR-200c::hsa-miR-200c::mmu-miR-200c	MIMAT0000617::MIMAT0000657::MIMAT0003823::MIMAT0006664			+	+					19-MAR-08
4395412	002301	AGUUCUUCAGUGGCAAGCUUUA	hsa-miR-22#	bta-miR-22-5p::gga-miR-22*::hsa-miR-22*::mmu-miR-22*::oan-miR-22*::rno-miR-22*	MIMAT0003152::MIMAT0003826::MIMAT0004495::MIMAT0004629::MIMAT0006961::MIMAT0007287			+	+	+				19-MAR-08
4395413	002302	AUCGGGAAUGUCGUGUCCGCCC	hsa-miR-425#	bta-miR-425-3p::hsa-miR-425*	MIMAT0001343::MIMAT0003833			+						19-MAR-08
4395414	002303	UUUUGCGAUGUGUUCCUAAUAU	hsa-miR-450a	bta-miR-450::hsa-miR-450a::mml-miR-450a::mmu-miR-450a-5p::ptr-miR-450a	MIMAT0001545::MIMAT0001546::MIMAT0003834::MIMAT0006332::MIMAT0008151			+	+					19-MAR-08
4395415	002304	ACAGUAGUCUGCACAUUGGUUA	hsa-miR-199a-3p	bta-miR-199a-3p::hsa-miR-199a-3p::hsa-miR-199b-3p::mml-miR-199a-3p::mmu-miR-199a-3p::mmu-miR-199b::ptr-miR-199a-3p::ptr-miR-199b::rno-miR-199a-3p	MIMAT0000230::MIMAT0000232::MIMAT0003746::MIMAT0004563::MIMAT0004667::MIMAT0004738::MIMAT0006232::MIMAT0008062::MIMAT0009192	bta-miR-199a*(9.1)		+	+	+				25-APR-08
4395416	002305	CUUUCAGUCAGAUGUUUGCUGC	hsa-miR-30d#	hsa-miR-30d*::rno-miR-30d*	MIMAT0004551::MIMAT0004722			+		+				19-MAR-08
4395417	002306	ACAGCAGGCACAGACAGGCAGU	hsa-miR-214	bta-miR-214::hsa-miR-214::mmu-miR-214::oan-miR-214	MIMAT0000271::MIMAT0000661::MIMAT0003825::MIMAT0007171			+	+					25-APR-08
4395418	002307	CUAUACAAUCUACUGUCUUUC	hsa-let-7a#	bta-let-7a*::hsa-let-7a*	MIMAT0004330::MIMAT0004481			+						19-MAR-08
4395419	002308	CAAAGUGCUUACAGUGCAGGUAG	hsa-miR-17	hsa-miR-17::mmu-miR-17::oan-miR-17::rno-miR-17::rno-miR-17-5p::ssc-miR-17	MIMAT0000070::MIMAT0000649::MIMAT0000786::MIMAT0005298::MIMAT0007278::MIMAT0007755			+	+	+				19-MAR-08
4395420	002309	CAAAACGUGAGGCGCUGCUAU	hsa-miR-424#	cfa-miR-424::hsa-miR-424*	MIMAT0004749::MIMAT0006745			+						19-MAR-08
4395421	002310	UGCCCUAAAUGCCCCUUCUGGC	hsa-miR-18b#	hsa-miR-18b*	MIMAT0004751			+						19-MAR-08
4395422	002311	ACUGUAGUAUGGGCACUUCCAG	hsa-miR-20b#	hsa-miR-20b*	MIMAT0004752			+						19-MAR-08
4395423	002312	CAGGUCGUCUUGCAGGGCUUCU	hsa-miR-431#	hsa-miR-431*::mmu-miR-431*	MIMAT0004753::MIMAT0004757			+	+					19-MAR-08
4395424	002313	GGAGACGCGGCCCUGUUGGAGU	hsa-miR-139-3p	hsa-miR-139-3p::mml-miR-139-3p::ptr-miR-139	MIMAT0004552::MIMAT0006196::MIMAT0008035			+						19-MAR-08
4395425	002314	CAACAAAUCCCAGUCUACCUAA	hsa-miR-7-2#	hsa-miR-7-2*	MIMAT0004554			+						19-MAR-08
4395426	002315	ACAGAUUCGAUUCUAGGGGAAU	hsa-miR-10b#	hsa-miR-10b*	MIMAT0004556			+						19-MAR-08
4395427	002316	CAAUCAGCAAGUAUACUGCCCU	hsa-miR-34a#	hsa-miR-34a*	MIMAT0004557			+						19-MAR-08
4395428	002317	ACCACUGACCGUUGACUGUACC	hsa-miR-181a-2#	hsa-miR-181a-2*	MIMAT0004558			+						19-MAR-08
4395429	002318	AGGUUGUCCGUGGUGAGUUCGCA	hsa-miR-453	hsa-miR-453::mml-miR-453::ptr-miR-453	MIMAT0001630::MIMAT0006337::MIMAT0008155			+						19-MAR-08
4395431	002320	CAUCCCUUGCAUGGUGGAGGG	hsa-miR-188-5p	hsa-miR-188-5p::mmu-miR-188-5p::rno-miR-188	MIMAT0000217::MIMAT0000457::MIMAT0005301			+	+	+				19-MAR-08
4395433	002322	UCCGGUUCUCAGGGCUCCACC	hsa-miR-671-3p	hsa-miR-671-3p::mml-miR-671-3p::mmu-miR-671-3p::ptr-miR-671::rno-miR-671	MIMAT0004819::MIMAT0004821::MIMAT0005326::MIMAT0006506::MIMAT0008314			+	+	+				19-MAR-08
4395434	002323	UAGUGCAAUAUUGCUUAUAGGGU	hsa-miR-454	gga-miR-454::hsa-miR-454::mml-miR-454::oan-miR-454::ptr-miR-454	MIMAT0003885::MIMAT0006338::MIMAT0007157::MIMAT0007292::MIMAT0008156			+						19-MAR-08
4395435	002324	UGCGGGGCUAGGGCUAACAGCA	hsa-miR-744	hsa-miR-744::mmu-miR-744::ptr-miR-744	MIMAT0004187::MIMAT0004945::MIMAT0008317			+	+					19-MAR-08
4395436	002325	CUGUUGCCACUAACCUCAACCU	hsa-miR-744#	hsa-miR-744*::mmu-miR-744*	MIMAT0004820::MIMAT0004946			+	+					19-MAR-08
4395437	002326	AAAUCUCUGCAGGCAAAUGUGA	hsa-miR-216b	cfa-miR-216::gga-miR-216b::hsa-miR-216b::mml-miR-216b::mmu-miR-216b::ptr-miR-216b	MIMAT0003729::MIMAT0004959::MIMAT0006243::MIMAT0006592::MIMAT0007748::MIMAT0008072			+	+					19-MAR-08
4395438	002327	UGAGGUUGGUGUACUGUGUGUGA	hsa-miR-672	mmu-miR-672::rno-miR-672	MIMAT0003735::MIMAT0005327	hsa-miR-672(10)			+	+				19-MAR-08
4395439	002328	CGGCUCUGGGUCUGUGGGGA	hsa-miR-760	hsa-miR-760::mmu-miR-760::ptr-miR-760::rno-miR-760-3p	MIMAT0003898::MIMAT0004957::MIMAT0005337::MIMAT0008319			+	+	+				19-MAR-08
4395440	002329	AACUGUUUGCAGAGGAAACUGA	hsa-miR-452	hsa-miR-452::mml-miR-452::ptr-miR-452	MIMAT0001635::MIMAT0006336::MIMAT0008154			+						19-MAR-08
4395441	002330	CUCAUCUGCAAAGAAGUAAGUG	hsa-miR-452#	hsa-miR-452*	MIMAT0001636			+						19-MAR-08
4395442	002331	AGGUUACCCGAGCAACUUUGCAU	hsa-miR-409-5p	hsa-miR-409-5p::mml-miR-409-5p::mmu-miR-409-5p	MIMAT0001638::MIMAT0004746::MIMAT0006314			+	+					19-MAR-08
4395443	002332	GAAUGUUGCUCGGUGAACCCCU	hsa-miR-409-3p	hsa-miR-409-3p::mml-miR-409-3p::mmu-miR-409-3p::ptr-miR-409	MIMAT0001090::MIMAT0001639::MIMAT0006315::MIMAT0008136			+	+					19-MAR-08
4395444	002333	AACCAUCGACCGUUGAGUGGAC	hsa-miR-181c#	hsa-miR-181c*	MIMAT0004559			+						19-MAR-08
4395445	002334	UUUGGCAAUGGUAGAACUCACACU	hsa-miR-182	hsa-miR-182::ptr-miR-182	MIMAT0000259::MIMAT0008050			+						19-MAR-08
4395447	002336	CGGCAACAAGAAACUGCCUGAG	hsa-miR-196a#	hsa-miR-196a*	MIMAT0004562			+						25-APR-08
4395448	002337	UACUGCAUCAGGAACUGAUUGGA	hsa-miR-217	hsa-miR-217::oan-miR-217::ptr-miR-217	MIMAT0000274::MIMAT0007221::MIMAT0008073			+						25-APR-08
4395449	002338	AAGACGGGAGGAAAGAAGGGAG	hsa-miR-483-5p	hsa-miR-483-5p	MIMAT0004761			+						19-MAR-08
4395450	002339	UCACUCCUCUCCUCCCGUCUU	hsa-miR-483-3p	hsa-miR-483-3p	MIMAT0002173			+						25-APR-08
4395451	002340	UGAGGGGCAGAGAGCGAGACUUU	hsa-miR-423-5p	cfa-miR-423a::hsa-miR-423-5p::mml-miR-423-5p::mmu-miR-423-5p	MIMAT0004748::MIMAT0004825::MIMAT0006321::MIMAT0006742			+	+					19-MAR-08
4395452	002341	AAGGAGCUUACAAUCUAGCUGGG	hsa-miR-708	cfa-miR-708::hsa-miR-708::mmu-miR-708::ptr-miR-708::rno-miR-708	MIMAT0004828::MIMAT0004926::MIMAT0005331::MIMAT0006643::MIMAT0008315			+	+	+				19-MAR-08
4395453	002342	CAACUAGACUGUGAGCUUCUAG	hsa-miR-708#	hsa-miR-708*::mmu-miR-708*::rno-miR-708*	MIMAT0003498::MIMAT0004927::MIMAT0005332			+	+	+				19-MAR-08
4395454	002343	AGGGACGGGACGCGGUGCAGUG	hsa-miR-92b#	hsa-miR-92b*	MIMAT0004792			+						19-MAR-08
4395455	002344	GAUGAGCUCAUUGUAAUAUGAG	hsa-miR-556-5p	hsa-miR-556-5p	MIMAT0003220			+						25-APR-08
4395456	002345	AUAUUACCAUUAGCUCAUCUUU	hsa-miR-556-3p	hsa-miR-556-3p::ptr-miR-556	MIMAT0004793::MIMAT0008237			+						25-APR-08
4395457	002346	GAAAUCAAGCGUGGGUGAGACC	hsa-miR-551b#	hsa-miR-551b*	MIMAT0004794			+						19-MAR-08
4395458	002347	CGAAAACAGCAAUUACCUUUGC	hsa-miR-570	hsa-miR-570	MIMAT0003235			+						19-MAR-08
4395460	002349	CACGCUCAUGCACACACCCACA	hsa-miR-574-3p	cfa-miR-574::hsa-miR-574-3p::mmu-miR-574-3p	MIMAT0003239::MIMAT0004894::MIMAT0006673			+	+					19-MAR-08
4395461	002350	AUUCUAAUUUCUCCACGUCUUU	hsa-miR-576-5p	hsa-miR-576-5p	MIMAT0003241			+						19-MAR-08
4395462	002351	AAGAUGUGGAAAAAUUGGAAUC	hsa-miR-576-3p	hsa-miR-576-3p::mml-miR-576-3p::ptr-miR-576	MIMAT0004796::MIMAT0006437::MIMAT0008250			+						19-MAR-08
4395463	002352	AAUGGCGCCACUAGGGUUGUG	hsa-miR-652	hsa-miR-652::mml-miR-652::mmu-miR-652::ptr-miR-652::rno-miR-652	MIMAT0003322::MIMAT0003711::MIMAT0005342::MIMAT0006493::MIMAT0008302			+	+	+				19-MAR-08
4395464	002353	GGGGGUCCCCGGUGCUCGGAUC	hsa-miR-615-5p	hsa-miR-615-5p::mml-miR-615-5p::mmu-miR-615-5p	MIMAT0004804::MIMAT0004837::MIMAT0006465			+	+					19-MAR-08
4395465	002354	UAUUCAGAUUAGUGCCAGUCAUG	hsa-miR-871	mmu-miR-871	MIMAT0004841	hsa-miR-871(10)			+					19-MAR-08
4395466	002355	CCUCCCACACCCAAGGCUUGCA	hsa-miR-532-3p	hsa-miR-532-3p::mml-miR-532-3p::mmu-miR-532-3p::ptr-miR-532::rno-miR-532-3p	MIMAT0004780::MIMAT0004781::MIMAT0005323::MIMAT0006404::MIMAT0008213			+	+	+				19-MAR-08
4395467	002356	GCAGGAACUUGUGAGUCUCCU	hsa-miR-873	hsa-miR-873::mmu-miR-873::ptr-miR-873::rno-miR-873	MIMAT0004936::MIMAT0004953::MIMAT0005339::MIMAT0008324			+	+	+				19-MAR-08
4395468	002357	UUGAAAGGCUAUUUCUUGGUC	hsa-miR-488	hsa-miR-488::mml-miR-488::ptr-miR-488	MIMAT0004763::MIMAT0006348::MIMAT0008163			+						19-MAR-08
4395469	002358	GUGACAUCACAUAUACGGCAGC	hsa-miR-489	hsa-miR-489::mml-miR-489::ptr-miR-489	MIMAT0002805::MIMAT0006349::MIMAT0008164			+						19-MAR-08
4395471	002360	CUUAUGCAAGAUUCCCUUCUAC	hsa-miR-491-3p	hsa-miR-491-3p::mml-miR-491-3p::ptr-miR-491	MIMAT0004765::MIMAT0006353::MIMAT0008166			+						19-MAR-08
4395472	002361	UGCCCUGUGGACUCAGUUCUGG	hsa-miR-146b-3p	hsa-miR-146b-3p::mml-miR-146b-3p	MIMAT0004766::MIMAT0006205			+						25-APR-08
4395473	002362	UUCCUAUGCAUAUACUUCUUUG	hsa-miR-202#	hsa-miR-202*	MIMAT0002810			+						19-MAR-08
4395474	002363	AGAGGUAUAGGGCAUGGGAA	hsa-miR-202	hsa-miR-202::ptr-miR-202	MIMAT0002811::MIMAT0008064			+						19-MAR-08
4395475	002364	UGAAGGUCUACUGUGUGCCAGG	hsa-miR-493	hsa-miR-493::mml-miR-493	MIMAT0003161::MIMAT0006355			+						19-MAR-08
4395476	002365	UGAAACAUACACGGGAAACCUC	hsa-miR-494	hsa-miR-494::mml-miR-494::mmu-miR-494::ptr-miR-494	MIMAT0002816::MIMAT0003182::MIMAT0006356::MIMAT0008168			+	+					19-MAR-08
4395477	002366	CGGGGUUUUGAGGGCGAGAUGA	hsa-miR-193b#	cfa-miR-193b::hsa-miR-193b*::oan-miR-193*	MIMAT0004767::MIMAT0006699::MIMAT0006820			+						19-MAR-08
4395478	002367	AACUGGCCCUCAAAGUCCCGCU	hsa-miR-193b	hsa-miR-193b::mml-miR-193b::ptr-miR-193b	MIMAT0002819::MIMAT0006227::MIMAT0008059			+						19-MAR-08
4395479	002368	CAAACCACACUGUGGUGUUAGA	hsa-miR-497#	hsa-miR-497*	MIMAT0004768			+						19-MAR-08
4395480	002369	GAGUGCCUUCUUUUGGAGCGUU	hsa-miR-515-3p	hsa-miR-515-3p::ptr-miR-515	MIMAT0002827::MIMAT0008181			+						19-MAR-08
4395481	002370	AAGUGCCUCCUUUUAGAGUGUU	hsa-miR-519e	hsa-miR-519e::ptr-miR-519e	MIMAT0002829::MIMAT0008196			+						19-MAR-08
4395482	002371	CUCUAGAGGGAAGCGCUUUCUG	hsa-miR-518e#	hsa-miR-518e*::hsa-miR-519a*::hsa-miR-519b-5p::hsa-miR-519c-5p::hsa-miR-522*::hsa-miR-523*	MIMAT0002831::MIMAT0005449::MIMAT0005450::MIMAT0005451::MIMAT0005452::MIMAT0005454			+						19-MAR-08
4395483	002372	AGGCAGCGGGGUGUAGUGGAUA	hsa-miR-885-3p	hsa-miR-885-3p::mml-miR-885-3p::ptr-miR-885	MIMAT0004948::MIMAT0006523::MIMAT0008328			+						19-MAR-08
4395485	002374	GUGAACGGGCGCCAUCCCGAGG	hsa-miR-887	hsa-miR-887::mml-miR-887::ptr-miR-887	MIMAT0004951::MIMAT0006526::MIMAT0008330			+						19-MAR-08
4395487	002376	AAACAUUCGCGGUGCACUUCUU	hsa-miR-543	cfa-miR-543::hsa-miR-543::mmu-miR-543::ptr-miR-543	MIMAT0003168::MIMAT0004954::MIMAT0006720::MIMAT0008215			+	+					19-MAR-08
4395489	002378	ACGGGUUAGGCUCUUGGGAGCU	hsa-miR-125b-1#	hsa-miR-125b-1*::mmu-miR-125b-3p::rno-miR-125b-3p	MIMAT0004592::MIMAT0004669::MIMAT0004730			+	+	+				19-MAR-08
4395490	002379	CCAGUGGGGCUGCUGUUAUCUG	hsa-miR-194#	hsa-miR-194*	MIMAT0004671			+						19-MAR-08
4395491	002380	CCGCACUGUGGGUACUUGCUGC	hsa-miR-106b#	hsa-miR-106b*::mmu-miR-106b*::rno-miR-106b*	MIMAT0004582::MIMAT0004672::MIMAT0004727			+	+	+				19-MAR-08
4395492	002381	ACUUAAACGUGGAUGUACUUGCU	hsa-miR-302a#	hsa-miR-302a*	MIMAT0000683			+						19-MAR-08
4395493	002382	CUCUUGAGGGAAGCACUUUCUGU	hsa-miR-526b	hsa-miR-526b::ptr-miR-526b	MIMAT0002835::MIMAT0008211			+						19-MAR-08
4395494	002383	GAAAGUGCUUCCUUUUAGAGGC	hsa-miR-526b#	hsa-miR-526b*	MIMAT0002836			+						19-MAR-08
4395495	002384	AAAGUGCAUCCUUUUAGAGGUU	hsa-miR-519b-3p	hsa-miR-519b-3p::ptr-miR-519b	MIMAT0002837::MIMAT0008193			+						19-MAR-08
4395496	002385	GAAGGCGCUUCCCUUUAGAGCG	hsa-miR-525-3p	hsa-miR-525-3p::ptr-miR-525	MIMAT0002839::MIMAT0008209			+						19-MAR-08
4395497	002386	GAACGCGCUUCCCUAUAGAGGGU	hsa-miR-523	hsa-miR-523::ptr-miR-523	MIMAT0002840::MIMAT0008207			+						19-MAR-08
4395498	002387	CUCUAGAGGGAAGCACUUUCUC	hsa-miR-518f#	hsa-miR-518f*	MIMAT0002841			+						19-MAR-08
4395499	002388	GAAAGCGCUUCUCUUUAGAGG	hsa-miR-518f	hsa-miR-518f::ptr-miR-518f	MIMAT0002842::MIMAT0008191			+						19-MAR-08
4395500	002389	CUCUAGAGGGAAGCACUUUCUG	hsa-miR-518d-5p	hsa-miR-518d-5p::hsa-miR-520c-5p::hsa-miR-526a::ptr-miR-526a	MIMAT0002845::MIMAT0005455::MIMAT0005456::MIMAT0008210			+						19-MAR-08
4395501	002390	AGAAUUGUGGCUGGACAUCUGU	hsa-miR-219-2-3p	cfa-miR-219*::hsa-miR-219-2-3p::mml-miR-219-3p::ptr-miR-219-2-3p::rno-miR-219-2-3p	MIMAT0004675::MIMAT0005446::MIMAT0006246::MIMAT0006729::MIMAT0009194			+		+				19-MAR-08
4395502	002391	CUUAGCAGGUUGUAUUAUCAUU	hsa-miR-374b#	hsa-miR-374b*	MIMAT0004956			+						19-MAR-08
4395503	002392	CAGUGCAAUGAUAUUGUCAAAGC	hsa-miR-301b	hsa-miR-301b::mml-miR-301b::ptr-miR-301b	MIMAT0004958::MIMAT0006258::MIMAT0008085			+						19-MAR-08
4395504	002393	CUACAAAGGGAAGCCCUUUC	hsa-miR-520d-5p	hsa-miR-520d-5p::mml-miR-518a-5p::mml-miR-520d-5p	MIMAT0002855::MIMAT0006377::MIMAT0006391			+						19-MAR-08
4395506	002395	AAAGCGCUUCCCUUCAGAGUG	hsa-miR-518e	hsa-miR-518e::ptr-miR-518e	MIMAT0002861::MIMAT0008190			+						19-MAR-08
4395507	002396	CUGCAAAGGGAAGCCCUUUC	hsa-miR-518a-5p	hsa-miR-518a-5p::hsa-miR-527::ptr-miR-527	MIMAT0002862::MIMAT0005457::MIMAT0008212			+						19-MAR-08
4395508	002397	GAAAGCGCUUCCCUUUGCUGGA	hsa-miR-518a-3p	hsa-miR-518a-3p::ptr-miR-518a	MIMAT0002863::MIMAT0008186			+						19-MAR-08
4395509	002398	UUCAUUUGGUAUAAACCGCGAUU	hsa-miR-579	hsa-miR-579::ptr-miR-579	MIMAT0003244::MIMAT0008252			+						19-MAR-08
4395510	002399	UAACUGGUUGAACAACUGAACC	hsa-miR-582-3p	hsa-miR-582-3p::mml-miR-582-3p	MIMAT0004797::MIMAT0006444			+						19-MAR-08
4395511	002400	AAAGUGCUUCCUUUUAGAGGGU	hsa-miR-520c-3p	hsa-miR-520c-3p	MIMAT0002846			+						19-MAR-08
4395512	002401	CAAAGCGCUUCUCUUUAGAGUGU	hsa-miR-518c	hsa-miR-518c::ptr-miR-518c	MIMAT0002848::MIMAT0008188			+						19-MAR-08
4395513	002402	AUCGUGCAUCCCUUUAGAGUGU	hsa-miR-517a	hsa-miR-517a::ptr-miR-517a	MIMAT0002852::MIMAT0008184			+						19-MAR-08
4395514	002403	CAAAGUGCCUCCCUUUAGAGUG	hsa-miR-519d	hsa-miR-519d::ptr-miR-519d	MIMAT0002853::MIMAT0008195			+						19-MAR-08
4395515	002404	CUAUACAACCUACUGCCUUCCC	hsa-let-7b#	hsa-let-7b*::mmu-let-7b*::rno-let-7b*	MIMAT0004482::MIMAT0004621::MIMAT0004705			+	+	+				19-MAR-08
4395516	002405	UAGAGUUACACCCUGGGAGUUA	hsa-let-7c#	hsa-let-7c*	MIMAT0004483			+						25-APR-08
4395517	002406	UGAGGUAGGAGGUUGUAUAGUU	hsa-let-7e	cfa-let-7e::hsa-let-7e::mml-let-7e::mmu-let-7e::ptr-let-7e::rno-let-7e	MIMAT0000066::MIMAT0000524::MIMAT0000777::MIMAT0006155::MIMAT0006608::MIMAT0007940			+	+	+				25-APR-08
4395518	002407	CUAUACGGCCUCCUAGCUUUCC	hsa-let-7e#	hsa-let-7e*::rno-let-7e*	MIMAT0004485::MIMAT0004706			+		+				19-MAR-08
4395519	002408	AAAAGUAAUUGUGGUUUUGGCC	hsa-miR-548b-5p	hsa-miR-548b-5p	MIMAT0004798			+						19-MAR-08
4395520	002409	UGAGAACCACGUCUGCUCUGAG	hsa-miR-589	hsa-miR-589::mml-miR-589	MIMAT0004799::MIMAT0006449			+						19-MAR-08
4395521	002410	AGUGCCUGAGGGAGUAAGAGCCC	hsa-miR-550	hsa-miR-550::mml-miR-550::ptr-miR-550	MIMAT0004800::MIMAT0006418::MIMAT0008230			+						19-MAR-08
4395522	002411	UGUCUCUGCUGGGGUUUCU	hsa-miR-593	hsa-miR-593::mml-miR-593::ptr-miR-593	MIMAT0004802::MIMAT0006453::MIMAT0008264			+						19-MAR-08
4395523	002412	AAAAGUAAUUGCGAGUUUUACC	hsa-miR-548a-5p	hsa-miR-548a-5p	MIMAT0004803			+						19-MAR-08
4395524	002413	AAAAUGGUUCCCUUUAGAGUGU	hsa-miR-522	hsa-miR-522::mml-miR-518e::mml-miR-522::ptr-miR-522	MIMAT0002868::MIMAT0006382::MIMAT0006398::MIMAT0008206			+						19-MAR-08
4395525	002414	AGUCAUUGGAGGGUUUGAGCAG	hsa-miR-616	hsa-miR-616::ptr-miR-616	MIMAT0004805::MIMAT0008278			+						19-MAR-08
4395526	002415	AAAGUGCAUCCUUUUAGAGUGU	hsa-miR-519a	hsa-miR-519a::ptr-miR-519a	MIMAT0002869::MIMAT0008192			+						19-MAR-08
4395527	002416	UUCUCGAGGAAAGAAGCACUUUC	hsa-miR-516a-5p	hsa-miR-516a-5p	MIMAT0004770::MIMAT0004771			+						25-APR-08
4395528	002417	CUAUACAAUCUAUUGCCUUCCC	hsa-let-7f-1#	hsa-let-7f-1*::mmu-let-7f*	MIMAT0004486::MIMAT0004623			+	+					19-MAR-08
4395529	002418	CUAUACAGUCUACUGUCUUUCC	hsa-let-7f-2#	hsa-let-7f-2*	MIMAT0004487			+						19-MAR-08
4395530	002419	CAGGCCAUAUUGUGCUGCCUCA	hsa-miR-15a#	hsa-miR-15a*::oan-miR-15a*	MIMAT0004488::MIMAT0007165			+						19-MAR-08
4395531	002420	CCAGUAUUAACUGUGCUGCUGA	hsa-miR-16-1#	hsa-miR-16-1*	MIMAT0004489			+						19-MAR-08
4395532	002421	ACUGCAGUGAAGGCACUUGUAG	hsa-miR-17#	cfa-miR-17::hsa-miR-17*	MIMAT0000071::MIMAT0006649			+						19-MAR-08
4395533	002422	UAAGGUGCAUCUAGUGCAGAUAG	hsa-miR-18a	hsa-miR-18a::mmu-miR-18a::rno-miR-18a::xtr-miR-18a	MIMAT0000072::MIMAT0000528::MIMAT0000787::MIMAT0003652			+	+	+				25-APR-08
4395534	002423	ACUGCCCUAAGUGCUCCUUCUGG	hsa-miR-18a#	hsa-miR-18a*	MIMAT0002891			+						19-MAR-08
4395535	002424	AGUUUUGCAUAGUUGCACUACA	hsa-miR-19a#	hsa-miR-19a*	MIMAT0004490			+						19-MAR-08
4395536	002425	AGUUUUGCAGGUUUGCAUCCAGC	hsa-miR-19b-1#	hsa-miR-19b-1*	MIMAT0004491			+						19-MAR-08
4395537	002426	AGUUUUGCAGGUUUGCAUUUCA	hsa-miR-19b-2#	hsa-miR-19b-2*	MIMAT0004492			+						19-MAR-08
4395538	002427	AACAUCACAGCAAGUCUGUGCU	hsa-miR-499-3p	hsa-miR-499-3p::mml-miR-499-3p::ptr-miR-499	MIMAT0004772::MIMAT0006362::MIMAT0008172			+						19-MAR-08
4395539	002428	UAAUCCUUGCUACCUGGGUGAGA	hsa-miR-500	hsa-miR-500::mml-miR-500::ptr-miR-500	MIMAT0004773::MIMAT0006363::MIMAT0008173			+						19-MAR-08
4395540	002429	AAAAGUAAUUGCGGUUUUUGCC	hsa-miR-548c-5p	hsa-miR-548c-5p	MIMAT0004806			+						19-MAR-08
4395541	002430	CACAAGGUAUUGGUAUUACCU	hsa-miR-624	hsa-miR-624::ptr-miR-624	MIMAT0004807::MIMAT0008284			+						19-MAR-08
4395542	002431	AGGGGGAAAGUUCUAUAGUCC	hsa-miR-625	hsa-miR-625	MIMAT0003294			+						19-MAR-08
4395543	002432	GACUAUAGAACUUUCCCCCUCA	hsa-miR-625#	hsa-miR-625*	MIMAT0004808			+						19-MAR-08
4395544	002433	AUGCUGACAUAUUUACUAGAGG	hsa-miR-628-5p	hsa-miR-628-5p::mml-miR-628-5p	MIMAT0004809::MIMAT0006474			+						19-MAR-08
4395545	002434	UCUAGUAAGAGUGGCAGUCGA	hsa-miR-628-3p	hsa-miR-628-3p::mml-miR-628-3p::ptr-miR-628	MIMAT0003297::MIMAT0006475::MIMAT0008287			+						19-MAR-08
4395546	002435	AAUGCACCCGGGCAAGGAUUCU	hsa-miR-501-3p	hsa-miR-501-3p::ptr-miR-501	MIMAT0004774::MIMAT0008174			+						19-MAR-08
4395547	002436	UGGGUUUACGUUGGGAGAACU	hsa-miR-629	hsa-miR-629	MIMAT0004810			+						19-MAR-08
4395548	002437	ACUGCAUUAUGAGCACUUAAAG	hsa-miR-20a#	hsa-miR-20a*	MIMAT0004493			+						19-MAR-08
4395549	002438	CAACACCAGUCGAUGGGCUGU	hsa-miR-21#	hsa-miR-21*	MIMAT0004494			+						19-MAR-08
4395550	002439	GGGGUUCCUGGGGAUGGGAUUU	hsa-miR-23a#	hsa-miR-23a*::rno-miR-23a*	MIMAT0004496::MIMAT0004712			+		+				19-MAR-08
4395551	002440	UGCCUACUGAGCUGAUAUCAGU	hsa-miR-24-1#	hsa-miR-24-1*	MIMAT0000079			+						19-MAR-08
4395552	002441	UGCCUACUGAGCUGAAACACAG	hsa-miR-24-2#	hsa-miR-24-2*	MIMAT0004497			+						25-APR-08
4395553	002442	AGGCGGAGACUUGGGCAAUUG	hsa-miR-25#	hsa-miR-25*	MIMAT0004498			+						19-MAR-08
4395554	002443	CCUAUUCUUGGUUACUUGCACG	hsa-miR-26a-1#	hsa-miR-26a-1*	MIMAT0004499			+						19-MAR-08
4395555	002444	CCUGUUCUCCAUUACUUGGCUC	hsa-miR-26b#	hsa-miR-26b*::mmu-miR-26b*::rno-miR-26b*	MIMAT0004500::MIMAT0004630::MIMAT0004714			+	+	+				19-MAR-08
4395556	002445	AGGGCUUAGCUGCUUGUGAGCA	hsa-miR-27a#	hsa-miR-27a*::mmu-miR-27a*::rno-miR-27a*	MIMAT0004501::MIMAT0004633::MIMAT0004715			+	+	+				19-MAR-08
4395557	002446	CACUAGAUUGUGAGCUCCUGGA	hsa-miR-28-3p	cfa-miR-28::hsa-miR-28-3p::rno-miR-28*	MIMAT0004502::MIMAT0004716::MIMAT0006675			+		+				19-MAR-08
4395558	002447	ACUGAUUUCUUUUGGUGUUCAG	hsa-miR-29a#	hsa-miR-29a*::mmu-miR-29a*::oan-miR-29a-1*::rno-miR-29a*	MIMAT0004503::MIMAT0004631::MIMAT0004718::MIMAT0006806			+	+	+				19-MAR-08
4395578	002448	GGCUGCAGCGUGAUCGCCUGCU	mmu-miR-666-3p	mmu-miR-666-3p	MIMAT0004823				+					25-APR-08
4395579	002449	UCCGGGGCUGAGUUCUGUGCACC	mmu-miR-673-3p	mmu-miR-673-3p	MIMAT0004824				+					19-MAR-08
4395580	002450	AACAUAGAGGAAAUUUCACGU	mmu-miR-376c	mmu-miR-376c::rno-miR-376c	MIMAT0003183::MIMAT0003194				+	+				19-MAR-08
4395581	002451	GUGGAUAUUCCUUCUAUGGUUA	mmu-miR-376b#	mmu-miR-376b*::rno-miR-376b-5p	MIMAT0003195::MIMAT0003388				+	+				19-MAR-08
4395582	002452	AUCAUAGAGGAACAUCCACUU	mmu-miR-376b	mmu-miR-376b::rno-miR-376b-3p	MIMAT0001092::MIMAT0003196				+	+				19-MAR-08
4395583	002453	GCCCUAGGGACUCAGUUCUGGU	mmu-miR-146b#	mmu-miR-146b*	MIMAT0004826				+					19-MAR-08
4395584	002454	UAUACAUACACACAUACCCAUA	mmu-miR-297a#	mmu-miR-297a*::mmu-miR-297b-3p::mmu-miR-297c*	MIMAT0004827::MIMAT0004864::MIMAT0004866				+					19-MAR-08
4395585	002455	GCAGUCCACGGGCAUAUACAC	mmu-miR-455	mmu-miR-455	MIMAT0003742				+					19-MAR-08
4395586	002456	UAGCAGCGGGAACAGUACUGCAG	mmu-miR-503	mmu-miR-503::rno-miR-503	MIMAT0003188::MIMAT0003213				+	+				19-MAR-08
4395587	002457	UGAGAGAUGCCAUUCUAUGUAGA	mmu-miR-741	mmu-miR-741	MIMAT0004236				+					19-MAR-08
4395588	002458	UACUCACAUGGUUGCUAAUCA	mmu-miR-742#	mmu-miR-742*	MIMAT0004838				+					25-APR-08
4395589	002459	CAAAGUGCUAACAGUGCAGGUAG	mmu-miR-106a	mmu-miR-106a	MIMAT0000385				+					19-MAR-08
4395590	002460	ACUCUUUCCCUGUUGCACUACU	mmu-miR-130b#	mmu-miR-130b*	MIMAT0004583				+					19-MAR-08
4395591	002461	UAACUGCAACAGCUCUCAGUAU	mmu-miR-883a-3p	mmu-miR-883a-3p	MIMAT0004849				+					19-MAR-08
4395593	002463	UGGAUUUCUCUGUGAAUCACUA	mmu-miR-876-5p	mmu-miR-876-5p	MIMAT0004854				+					19-MAR-08
4395594	002464	UAGUGGUUUACAAAGUAAUUCA	mmu-miR-876-3p	mmu-miR-876-3p	MIMAT0004855				+					19-MAR-08
4395595	002465	CCAAGUGCUCAGAUGCUUGUGGU	mmu-miR-105	mmu-miR-105	MIMAT0004856				+					19-MAR-08
4395596	002466	UAAGGUGCAUCUAGUGCUGUUAG	mmu-miR-18b	mmu-miR-18b	MIMAT0004858				+					19-MAR-08
4395597	002467	AACUGGCCCACAAAGUCCCGCU	mmu-miR-193b	mmu-miR-193b::oan-miR-193	MIMAT0004859::MIMAT0006821				+					25-APR-08
4395598	002468	CCACCACAGUGUCAGACACUU	mmu-miR-220	mmu-miR-220	MIMAT0004863				+					19-MAR-08
4395599	002469	GAAAGACACCAAGCUGAGUAGA	mmu-miR-743a	mmu-miR-743a	MIMAT0004238				+					19-MAR-08
4395600	002470	UGUUCAGACUGGUGUCCAUCA	mmu-miR-743b-5p	mmu-miR-743b-5p	MIMAT0004839				+					19-MAR-08
4395601	002471	GAAAGACAUCAUGCUGAAUAGA	mmu-miR-743b-3p	mmu-miR-743b-3p	MIMAT0004840				+					19-MAR-08
4395602	002472	AGAGGCUUAUAGCUCUAAGCC	mmu-miR-879	mmu-miR-879::rno-miR-879	MIMAT0004842::MIMAT0005287				+	+				19-MAR-08
4395603	002473	GCUUAUGGCUUCAAGCUUUCGG	mmu-miR-879#	mmu-miR-879*	MIMAT0004843				+					19-MAR-08
4395605	002475	CAGAGAGAUAACAGUCACAUCU	mmu-miR-881#	mmu-miR-881*	MIMAT0004845				+					19-MAR-08
4395606	002476	UACGUCAUCGUCGUCAUCGUUA	mmu-miR-598	mmu-miR-598::rno-miR-598-3p	MIMAT0004942::MIMAT0005325				+	+				19-MAR-08
4395607	002477	UCGGCAACAAGAAACUGCCUGA	mmu-miR-196a#	mmu-miR-196a*::rno-miR-196a*	MIMAT0004618::MIMAT0004737				+	+				19-MAR-08
4395608	002478	CUAUACAAUCUACUGUCUUUCC	mmu-let-7a#	mmu-let-7a*::mmu-let-7c-2*::oan-let-7e*	MIMAT0004620::MIMAT0005439::MIMAT0006985				+					19-MAR-08
4395609	002479	CUGUACAACCUUCUAGCUUUCC	mmu-let-7c-1#	mmu-let-7c-1*	MIMAT0004622				+					19-MAR-08
4395610	002480	AUGUAUGUGUGCAUGUACAUGU	mmu-miR-297c	mmu-miR-297c	MIMAT0004865				+					19-MAR-08
4395611	002481	ACUUGAGGGGCAUGAGGAU	mmu-miR-327	mmu-miR-327	MIMAT0004867				+					19-MAR-08
4395612	002482	GGUAGAUUCUCCUUCUAUGAGU	mmu-miR-376a#	mmu-miR-376a*	MIMAT0003387				+					19-MAR-08
4395613	002483	UCUCCCUUCAUGUGCCCAGA	mmu-miR-343	mmu-miR-343	MIMAT0004868				+					19-MAR-08
4395614	002484	AGGUUGCCUCAUAGUGAGCUUGCA	mmu-miR-453	mmu-miR-453	MIMAT0004870				+					19-MAR-08
4395615	002485	UAUUUAGAAUGGUGCUGAUCUG	mmu-miR-465b-5p	mmu-miR-465b-5p	MIMAT0004871				+					19-MAR-08
4395616	002486	UCAUUCACGGACAACACUUUUU	mmu-miR-382#	mmu-miR-382*	MIMAT0004691				+					19-MAR-08
4395618	002488	CAGGCCAUACUGUGCUGCCUCA	mmu-miR-15a#	mmu-miR-15a*	MIMAT0004624				+					19-MAR-08
4395619	002489	CCAGUAUUGACUGUGCUGCUGA	mmu-miR-16#	mmu-miR-16*::oan-miR-16a*	MIMAT0004625::MIMAT0007167				+					19-MAR-08
4395620	002490	ACUGCCCUAAGUGCUCCUUCUG	mmu-miR-18a#	mmu-miR-18a*	MIMAT0004626				+					19-MAR-08
4395621	002491	ACUGCAUUACGAGCACUUAAAG	mmu-miR-20a#	mmu-miR-20a*	MIMAT0004627				+					19-MAR-08
4395622	002492	ACUGUACAGGCCACUGCCUUGC	mmu-let-7g#	mmu-let-7g*	MIMAT0004519				+					19-MAR-08
4395623	002493	CAACAGCAGUCGAUGGGCUGUC	mmu-miR-21#	mmu-miR-21*::oan-miR-21*::rno-miR-21*	MIMAT0004628::MIMAT0004711::MIMAT0007161				+	+				19-MAR-08
4395624	002494	GUGCCUACUGAGCUGAAACAGU	mmu-miR-24-2#	mmu-miR-24-2*::rno-miR-24-2*	MIMAT0005440::MIMAT0005441				+	+				19-MAR-08
4395625	002495	UGCUAUGCCAACAUAUUGCCAUC	mmu-miR-31#	mmu-miR-31*	MIMAT0004634				+					19-MAR-08
4395626	002496	AGGUGGGGAUUGGUGGCAUUAC	mmu-miR-92a#	mmu-miR-92a*	MIMAT0004635				+					19-MAR-08
4395627	002497	GCUGGUUUCAUAUGGUGGUUUA	mmu-miR-29b#	mmu-miR-29b*	MIMAT0004523				+					19-MAR-08
4395628	002498	CUGGGAUGUGGAUGUUUACGUC	mmu-miR-30b#	mmu-miR-30b*::rno-miR-30b-3p	MIMAT0004524::MIMAT0004721				+	+				19-MAR-08
4395630	002500	AAUACAUACACGCACACAUAAGA	mmu-miR-466b-3-3p	mmu-miR-466b-3-3p	MIMAT0005453				+					19-MAR-08
4395631	002501	GAUGUGUGUGUGCAUGUACAUA	mmu-miR-466c-5p	mmu-miR-466c-5p	MIMAT0004877				+					19-MAR-08
4395636	002506	AAACAUGAAGCGCUGCAACAC	mmu-miR-322#	mmu-miR-322*	MIMAT0000549				+					19-MAR-08
4395637	002507	UCAGUUAUCACAGUGCUGAUGC	mmu-miR-101a#	mmu-miR-101a*::rno-miR-101a*	MIMAT0004526::MIMAT0004726				+	+				19-MAR-08
4395638	002508	ACAAGUCAGGUUCUUGGGACCU	mmu-miR-125b#	mmu-miR-125b*	MIMAT0004529				+					19-MAR-08
4395639	002509	CCACUGCCCCAGGUGCUGCU	mmu-miR-324-3p	mmu-miR-324-3p	MIMAT0000556				+					19-MAR-08
4395640	002510	UUUAUUGAGCACCUCCUAUCAA	mmu-miR-325	mmu-miR-325::rno-miR-325-3p	MIMAT0004639::MIMAT0004640				+	+				19-MAR-08
4395641	002511	ACUCCAUUUGUUUUGAUGAUGG	mmu-miR-136	mmu-miR-136	MIMAT0000148				+					19-MAR-08
4395642	002512	AUCAUCGUCUCAAAUGAGUCUU	mmu-miR-136#	mmu-miR-136*	MIMAT0004532				+					19-MAR-08
4395643	002513	CAUCUUCCAGUGCAGUGUUGGA	mmu-miR-141#	mmu-miR-141*	MIMAT0004533				+					19-MAR-08
4395644	002514	AUUCCUGGAAAUACUGUUCUUG	mmu-miR-145#	mmu-miR-145*	MIMAT0004534				+					19-MAR-08
4395645	002515	GAACGGCGUCAUGCAGGAGUU	mmu-miR-337-5p	mmu-miR-337-5p	MIMAT0004644				+					19-MAR-08
4395646	002516	UGUGUGCAUGUGCUUGUGUGUA	mmu-miR-466h	mmu-miR-466h	MIMAT0004884				+					19-MAR-08
4395647	002517	UAAGUGCGUGCAUGUAUAUGUG	mmu-miR-467c	mmu-miR-467c	MIMAT0004885				+					19-MAR-08
4395648	002518	UAAGUGCGCGCAUGUAUAUGCG	mmu-miR-467d	mmu-miR-467d	MIMAT0004886				+					19-MAR-08
4395649	002519	UGAAGGUCCUACUGUGUGCCAGG	mmu-miR-493	mmu-miR-493	MIMAT0004888				+					19-MAR-08
4395650	002520	UACUCCAGAAUGUGGCAAUCAU	mmu-miR-509-5p	mmu-miR-509-5p	MIMAT0004890				+					19-MAR-08
4395651	002521	UGAUUGACAUUUCUGUAAUGG	mmu-miR-509-3p	mmu-miR-509-3p	MIMAT0004891				+					19-MAR-08
4395652	002522	UGGUAAGCUGCAGAACAUGUGU	mmu-miR-654-5p	mmu-miR-654-5p	MIMAT0004897				+					19-MAR-08
4395653	002523	GUGGAUAUUCCUUCUAUGUUUA	mmu-miR-376c#	mmu-miR-376c*	MIMAT0005295				+					19-MAR-08
4395654	002524	ACUGCAGUGUGAGCACUUCUAG	mmu-miR-20b#	mmu-miR-20b*	MIMAT0004788				+					19-MAR-08
4395655	002525	AUUGGGGAUGCUUUGCAUUCAU	mmu-miR-450a-3p	mmu-miR-450a-3p	MIMAT0004789				+					19-MAR-08
4395657	002527	AGGGGUGCUAUCUGUGAUUGAG	mmu-miR-342-5p	mmu-miR-342-5p::rno-miR-342-5p	MIMAT0004652::MIMAT0004653				+	+				19-MAR-08
4395658	002528	GCUGACCCCUAGUCCAGUGCUU	mmu-miR-345-5p	mmu-miR-345-5p	MIMAT0000595				+					19-MAR-08
4395659	002529	CCUGAACUAGGGGUCUGGAGAC	mmu-miR-345-3p	mmu-miR-345-3p	MIMAT0004656				+					19-MAR-08
4395660	002530	UUCACAAAGCCCAUACACUUUC	mmu-miR-350	mmu-miR-350	MIMAT0000605				+					19-MAR-08
4395661	002531	UACAGUACUGUGAUAGCUGAA	mmu-miR-101b	mmu-miR-101b::rno-miR-101b	MIMAT0000615::MIMAT0000616				+	+				19-MAR-08
4395662	002532	UUCAGCUCCUAUAUGAUGCCU	mmu-miR-337-3p	mmu-miR-337-3p	MIMAT0000578				+					19-MAR-08
4395663	002533	UGAGCGCCUCGGCGACAGAGCCG	mmu-miR-339-3p	mmu-miR-339-3p	MIMAT0004649				+					19-MAR-08
4395664	002534	UGUGUGUGCGUACAUGUACAUG	mmu-miR-466d-5p	mmu-miR-466d-5p	MIMAT0004930				+					19-MAR-08
4395665	002535	UAUACAUACACGCACACAUAG	mmu-miR-466d-3p	mmu-miR-466d-3p	MIMAT0004931				+					19-MAR-08
4395666	002536	GAGUAUUGUUUCCACUGCCUGG	mmu-miR-503#	mmu-miR-503*	MIMAT0004790				+					19-MAR-08
4395667	002537	GAUCAAAGUGGAGGCCCUCUCC	mmu-miR-291b-5p	mmu-miR-291b-5p	MIMAT0003189				+					19-MAR-08
4395668	002538	AAAGUGCAUCCAUUUUGUUUGU	mmu-miR-291b-3p	mmu-miR-291b-3p	MIMAT0003190				+					19-MAR-08
4395669	002539	AGGCAGUGUUGUUAGCUGGC	mmu-miR-449b	mmu-miR-449b	MIMAT0005447				+					19-MAR-08
4395670	002540	UAUCUAGUUGGAUGUCAAGACA	mmu-miR-878-5p	mmu-miR-878-5p	MIMAT0004932				+					19-MAR-08
4395671	002541	GCAUGACACCACACUGGGUAGA	mmu-miR-878-3p	mmu-miR-878-3p	MIMAT0004933				+					19-MAR-08
4395672	002542	UGAACUAUUGCAGUAGCCUCCU	mmu-miR-872#	mmu-miR-872*::rno-miR-872*	MIMAT0004935::MIMAT0005283				+	+				19-MAR-08
4395673	002543	ACUGCAGUGAGGGCACUUGUAG	mmu-miR-17#	mmu-miR-17*	MIMAT0000650				+					19-MAR-08
4395674	002544	UAGUUUUGCAUAGUUGCACUAC	mmu-miR-19a#	mmu-miR-19a*	MIMAT0004660				+					19-MAR-08
4395675	002545	CACUAGAUUGUGAGCUGCUGGA	mmu-miR-28#	mmu-miR-28*	MIMAT0004661				+					19-MAR-08
4395676	002546	UGGAGACGCGGCCCUGUUGGAG	mmu-miR-139-3p	mmu-miR-139-3p::rno-miR-139-3p	MIMAT0004662::MIMAT0004735				+	+				19-MAR-08
4395677	002547	CCUGAAAAUACUGAGGCUAUG	mmu-miR-875-3p	mmu-miR-875-3p	MIMAT0004938				+					19-MAR-08
4395678	002548	UGUCCUCUUCUCCCUCCUCCCA	mmu-miR-877#	mmu-miR-877*	MIMAT0004862				+					19-MAR-08
4395679	002549	AUGCCUUUUGCUCUGCACUCA	mmu-miR-511	mmu-miR-511	MIMAT0004940				+					19-MAR-08
4395680	002550	AUUCUGCAUUUUUAGCAAGCUC	mmu-miR-544	mmu-miR-544	MIMAT0004941				+					19-MAR-08
4395681	002551	UAACAGUCUCCAGUCACGGCCA	mmu-miR-212	mmu-miR-212::rno-miR-212	MIMAT0000659::MIMAT0000883				+	+				25-APR-08
4395682	002552	AAACAUGGUUCCGUCAAGCACC	mmu-miR-218-1#	mmu-miR-218-1*	MIMAT0004665				+					19-MAR-08
4395683	002553	UAAGUCACUAGUGGUUCCGUU	mmu-miR-224	mmu-miR-224	MIMAT0000671				+					19-MAR-08
4395684	002554	CGGCUACUUCACAACACCAGGG	mmu-miR-138#	mmu-miR-138*::rno-miR-138*	MIMAT0004668::MIMAT0004734				+	+				19-MAR-08
4395685	002555	UGGAAGACUUGUGAUUUUGUUGU	mmu-miR-7b	mmu-miR-7b::rno-miR-7b	MIMAT0000678::MIMAT0000780				+	+				19-MAR-08
4395686	002556	UACUGCAUCAGGAACUGACUGGA	mmu-miR-217	mmu-miR-217	MIMAT0000679				+					19-MAR-08
4395687	002557	GCUUUAACAUGGGGUUACCUGC	mmu-miR-302c#	mmu-miR-302c*	MIMAT0003375				+					19-MAR-08
4395688	002558	AAGUGCUUCCAUGUUUCAGUGG	mmu-miR-302c	mmu-miR-302c	MIMAT0003376				+					19-MAR-08
4395690	002560	UCACUCCUCCCCUCCCGUCUU	mmu-miR-483#	mmu-miR-483*	MIMAT0003120				+					19-MAR-08
4395691	002561	CAAGGGUCACCCUCUGACUCUGU	mmu-miR-540-5p	mmu-miR-540-5p	MIMAT0004786				+					19-MAR-08
4395692	002562	AAGGGAUUCUGAUGUUGGUCACACU	mmu-miR-541	mmu-miR-541::rno-miR-541	MIMAT0003170::MIMAT0003177				+	+				25-APR-08
4395693	002563	CUCGGGGAUCAUCAUGUCACGA	mmu-miR-542-5p	mmu-miR-542-5p::rno-miR-542-5p	MIMAT0003171::MIMAT0003178				+	+				19-MAR-08
4395694	002564	CUUGGUACAUCUUUGAGUGAG	mmu-miR-547	mmu-miR-547	MIMAT0003173				+					19-MAR-08
4395695	002565	UAACUGCAACAUCUCUCAGUAU	mmu-miR-883b-3p	mmu-miR-883b-3p::rno-miR-883	MIMAT0004851::MIMAT0005290				+	+				19-MAR-08
4395696	002566	UACAGUUGUUCAACCAGUUACU	mmu-miR-582-5p	mmu-miR-582-5p	MIMAT0005291				+					19-MAR-08
4395697	002567	CCUGUUGAACAACUGAACCCAA	mmu-miR-582-3p	mmu-miR-582-3p	MIMAT0005292				+					19-MAR-08
4395698	002568	AUAAGUGUGAGCAUGUAUAUGU	mmu-miR-467e	mmu-miR-467e	MIMAT0005293				+					19-MAR-08
4395699	002569	AUAUACAUACACACACCUAUAU	mmu-miR-467e#	mmu-miR-467e*	MIMAT0005294				+					19-MAR-08
4395700	002570	CUGGUACAGGCCUGGGGGAUAG	mmu-miR-150#	mmu-miR-150*	MIMAT0004535				+					19-MAR-08
4395701	002571	UUAAUGCUAAUUGUGAUAGGGGU	mmu-miR-155	mmu-miR-155	MIMAT0000165				+					19-MAR-08
4395702	002572	CAGAUUCGAUUCUAGGGGAAUA	mmu-miR-10b#	mmu-miR-10b*	MIMAT0004538				+					19-MAR-08
4395704	002574	GCCCUAAGGUGAAUUUUUUGGG	mmu-miR-186#	mmu-miR-186*	MIMAT0004540				+					19-MAR-08
4395705	002575	UUCACCUGGUCCACUAGCCG	mmu-miR-412	mmu-miR-412	MIMAT0001094				+					25-APR-08
4395706	002576	GCUGCACUUGGAUUUCGUUCCC	mmu-miR-191#	mmu-miR-191*	MIMAT0004542				+					19-MAR-08
4395707	002577	UGGGUCUUUGCGGGCAAGAUGA	mmu-miR-193#	mmu-miR-193*::rno-miR-193*	MIMAT0004544::MIMAT0004736				+	+				19-MAR-08
4395708	002578	UACUCAGUAAGGCAUUGUUCUU	mmu-miR-201	mmu-miR-201	MIMAT0000234				+					19-MAR-08
4395709	002579	UUCCUAUGCAUAUACUUCUUU	mmu-miR-202-5p	mmu-miR-202-5p	MIMAT0004546				+					19-MAR-08
4395710	002580	AGUGGUUCUUGACAGUUCAACA	mmu-miR-203#	mmu-miR-203*	MIMAT0004547				+					25-APR-08
4395711	002581	GCUCGACUCAUGGUUUGAACCA	mmu-miR-434-5p	mmu-miR-434-5p	MIMAT0001421				+					19-MAR-08
4395712	002582	UACCUAAUUUGUUGUCCAUCAU	mmu-miR-463#	mmu-miR-463*	MIMAT0002104				+					19-MAR-08
4395714	002584	AAUCACUAACCACACAGCCAGG	mmu-miR-34c#	mmu-miR-34c*::rno-miR-34c*	MIMAT0004580::MIMAT0004723				+	+				19-MAR-08
4395716	002586	UAUACAUACACGCACACAUAAGA	mmu-miR-466a-3p	mmu-miR-466a-3p::mmu-miR-466b-3p::mmu-miR-466c-3p::mmu-miR-466e-3p	MIMAT0002107::MIMAT0004876::MIMAT0004878::MIMAT0004880				+					19-MAR-08
4395717	002587	UAAGUGCCUGCAUGUAUAUGCG	mmu-miR-467a	mmu-miR-467a	MIMAT0003409				+					19-MAR-08
4395718	002588	UUCUUGGACUGGCACUGGUGAGU	mmu-miR-470	mmu-miR-470	MIMAT0002111				+					19-MAR-08
4395719	002589	AACCAGUACCUUUCUGAGAAGA	mmu-miR-470#	mmu-miR-470*	MIMAT0004760				+					19-MAR-08
4395720	002590	ACUCAAACUAUGGGGGCACUUU	mmu-miR-290-5p	mmu-miR-290-5p	MIMAT0000366				+					19-MAR-08
4395721	002591	AAAGUGCCGCCUAGUUUUAAGCCC	mmu-miR-290-3p	mmu-miR-290-3p	MIMAT0004572				+					19-MAR-08
4395722	002592	AAAGUGCUUCCACUUUGUGUGC	mmu-miR-291a-3p	mmu-miR-291a-3p	MIMAT0000368				+					19-MAR-08
4395723	002593	AAAGUGCCGCCAGGUUUUGAGUGU	mmu-miR-292-3p	mmu-miR-292-3p	MIMAT0000370				+					19-MAR-08
4395724	002594	ACUCAAACUGUGUGACAUUUUG	mmu-miR-293#	mmu-miR-293*	MIMAT0004573				+					19-MAR-08
4395725	002595	ACUCAAAAUGGAGGCCCUAUCU	mmu-miR-294#	mmu-miR-294*	MIMAT0004574				+					19-MAR-08
4395726	002596	ACUCAAAUGUGGGGCACACUUC	mmu-miR-295#	mmu-miR-295*	MIMAT0004575				+					25-APR-08
4395728	002598	GGCAGAGGAGGGCUGUUCUUCCC	mmu-miR-298	mmu-miR-298::rno-miR-298	MIMAT0000376::MIMAT0000900				+	+				19-MAR-08
4395729	002599	UUUGGCAAUGGUAGAACUCACACCG	mmu-miR-182	mmu-miR-182::rno-miR-182	MIMAT0000211::MIMAT0005300				+	+				19-MAR-08
4395730	002600	CAGUGCAAUGGUAUUGUCAAAGC	mmu-miR-301b	mmu-miR-301b::rno-miR-301b	MIMAT0004186::MIMAT0005304				+	+				19-MAR-08
4395731	002601	AUGGUUGACCAUAGAACAUGCG	mmu-miR-380-5p	mmu-miR-380-5p::rno-miR-380	MIMAT0000744::MIMAT0005308				+	+				19-MAR-08
4395732	002602	UGUAAACAAUUCCUAGGCAAUGU	mmu-miR-384-5p	mmu-miR-384-5p::rno-miR-384-5p	MIMAT0004745::MIMAT0005309				+	+				19-MAR-08
4395733	002603	AUUCCUAGAAAUUGUUCACAAU	mmu-miR-384-3p	cfa-miR-384::mmu-miR-384-3p::rno-miR-384-3p	MIMAT0001076::MIMAT0005310::MIMAT0006752				+	+				19-MAR-08
4395734	002604	UUUGAACCAUCACUCGACUCCU	mmu-miR-434-3p	mmu-miR-434-3p::rno-miR-434	MIMAT0001422::MIMAT0005315				+	+				19-MAR-08
4395735	002605	UACGUAGUAUAGUGCUUUUCAC	mmu-miR-471	mmu-miR-471::rno-miR-471	MIMAT0002112::MIMAT0005318				+	+				25-APR-08
4395736	002606	AAUGCACCUGGGCAAGGGUUCA	mmu-miR-500	mmu-miR-500::rno-miR-500	MIMAT0003507::MIMAT0005321				+	+				19-MAR-08
4395737	002607	ACCAGGAGGCUGAGGUCCCU	mmu-miR-665	mmu-miR-665	MIMAT0003733				+					19-MAR-08
4395738	002608	AGCACCACGUGUCUGGGCCACG	mmu-miR-770-5p	mmu-miR-770-5p::rno-miR-770	MIMAT0004822::MIMAT0005338				+	+				25-APR-08
4395739	002609	AACUGUGUCUUUUCUGAAUAGA	mmu-miR-881	mmu-miR-881	MIMAT0004846				+					19-MAR-08
4395740	002610	AGGAGAGAGUUAGCGCAUUAGU	mmu-miR-882	mmu-miR-882	MIMAT0004847				+					25-APR-08
4395741	002611	UGCUGAGAGAAGUAGCAGUUAC	mmu-miR-883a-5p	mmu-miR-883a-5p	MIMAT0004848				+					19-MAR-08
4395742	002612	UAUGUGGGACGGUAAACCGCUU	mmu-miR-299	mml-miR-299-3p::mmu-miR-299	MIMAT0004577::MIMAT0006256				+					25-APR-08
4395743	002613	UUGAAGAGAGGUUAUCCUUUGU	mmu-miR-300#	mmu-miR-300*::rno-miR-300-5p	MIMAT0004578::MIMAT0004743				+	+				19-MAR-08
4395744	002614	AAUCCUUGGAACCUAGGUGUGAAU	mmu-miR-362-5p	mmu-miR-362-5p	MIMAT0000706				+					25-APR-08
4395745	002615	ACUUAAACGUGGUUGUACUUGC	mmu-miR-302a#	mmu-miR-302a*	MIMAT0004579				+					19-MAR-08
4395746	002616	AACACACCUGUUCAAGGAUUCA	mmu-miR-362-3p	mmu-miR-362-3p	MIMAT0004684				+					19-MAR-08
4395747	002617	AGGCAGUGUAAUUAGCUGAUUGU	mmu-miR-34b-5p	mmu-miR-34b-5p	MIMAT0000382				+					25-APR-08
4395748	002618	AAUCACUAACUCCACUGCCAUC	mmu-miR-34b-3p	mmu-miR-34b-3p	MIMAT0004581				+					19-MAR-08
4395446	002619	UGAGGUAGUAGGUUGUGUGGUU	hsa-let-7b	bta-let-7b::dre-let-7b::fru-let-7b::gga-let-7b::hsa-let-7b::mdo-let-7b::mml-let-7b::mmu-let-7b::oan-let-7b::ptr-let-7b::rno-let-7b::tni-let-7b	MIMAT0000063::MIMAT0000522::MIMAT0000775::MIMAT0001102::MIMAT0001760::MIMAT0003016::MIMAT0003017::MIMAT0004162::MIMAT0004331::MIMAT0006152::MIMAT0006897::MIMAT0007937			+	+	+				19-MAR-08
4395459	002623	UUAAUGCUAAUCGUGAUAGGGGU	hsa-miR-155	cfa-miR-155::hsa-miR-155::mml-miR-155::oan-miR-155::ptr-miR-155	MIMAT0000646::MIMAT0006216::MIMAT0006671::MIMAT0006988::MIMAT0008048			+						19-MAR-08
4408987	002626	AGCUCGGUCUGAGGCCCCUCAGU	hsa-miR-423-3P	hsa-miR-423-3p::mml-miR-423-3p::mmu-miR-423-3p::ptr-miR-423::rno-miR-423	MIMAT0001340::MIMAT0003454::MIMAT0005313::MIMAT0006322::MIMAT0008142			+	+	+				28-JAN-09
4409127	002632	AUUGGGAACAUUUUGCAUGCAU	mmu-miR-450B-3P	mmu-miR-450b-3p	MIMAT0003512	mmu-miR-450b*(9.2)			+					28-JAN-09
4409129	002635	CGUCCCCGCUCGGCGGGGUCC	mmu-miR-689	mmu-miR-689	MIMAT0003468				+					28-JAN-09
4409130	002636	CUCCUUCACCCGGGCGGUACC	mmu-miR-712	mmu-miR-712	MIMAT0003502				+					28-JAN-09
4408988	002637	CUGGUACAGGCCUGGGGGACAG	hsa-miR-150#	hsa-miR-150*	MIMAT0004610			+						28-JAN-09
4408989	002642	UCGAGGAGCUCACAGUCUAGU	hsa-miR-151-5P	bta-miR-151*::cfa-miR-151::hsa-miR-151-5p::mml-miR-151-5p::mmu-miR-151-5p::rno-miR-151	MIMAT0000613::MIMAT0003523::MIMAT0004536::MIMAT0004697::MIMAT0006212::MIMAT0006615			+	+	+				28-JAN-09
4408990	002643	UGGAGGAGAAGGAAGGUGAUG	hsa-miR-765	hsa-miR-765::ptr-miR-765	MIMAT0003945::MIMAT0008320			+						28-JAN-09
4409131	002646	AUAGUUGUGUGUGGAUGUGUGU	mmu-miR-669C	mmu-miR-669c	MIMAT0003479				+					28-JAN-09
4409132	002654	UAUUUAGAAUGGCGCUGAUCUG	mmu-miR-465C-5P	mmu-miR-465c-5p	MIMAT0004873				+					28-JAN-09
4408993	002658	AACAAUAUCCUGGUGCUGAGUG	hsa-miR-338-5P	hsa-miR-338-5p::mml-miR-338-5p::mmu-miR-338-5p::rno-miR-338*	MIMAT0004646::MIMAT0004647::MIMAT0004701::MIMAT0006277			+	+	+				28-JAN-09
4409133	002662	UGAUAGACACCAUAUAAGGUAG	mmu-miR-463	mmu-miR-463	MIMAT0004758				+					28-JAN-09
4409134	002665	UACUCCAUCCUCUCUGAGUAGA	mmu-miR-880	mmu-miR-880	MIMAT0004844				+					28-JAN-09
4409166	002666	UACUCCAUUCAUUCUGAGUAGA	rno-miR-880	rno-miR-880	MIMAT0005288					+				28-JAN-09
4409135	002669	UACUGAGAAUGGGUAGCAGUCA	mmu-miR-883B-5P	mmu-miR-883b-5p	MIMAT0004850				+					28-JAN-09
4408994	002672	AUGGAGAUAGAUAUAGAAAU	hsa-miR-620	hsa-miR-620	MIMAT0003289			+						28-JAN-09
4408995	002675	UAGAUAAAAUAUUGGUACCUG	hsa-miR-577	hsa-miR-577::mml-miR-577::ptr-miR-577	MIMAT0003242::MIMAT0006438::MIMAT0008251			+						28-JAN-09
4408996	002676	UACAGUAUAGAUGAUGUACU	hsa-miR-144	dre-miR-144::fru-miR-144::hsa-miR-144::mml-miR-144::mmu-miR-144::oan-miR-144::rno-miR-144::tni-miR-144	MIMAT0000156::MIMAT0000436::MIMAT0000850::MIMAT0001841::MIMAT0003020::MIMAT0003021::MIMAT0006202::MIMAT0006903			+	+	+				28-JAN-09
4408997	002677	UAAUUUUAUGUAUAAGCUAGU	hsa-miR-590-3P	cfa-miR-590::hsa-miR-590-3p::mmu-miR-590-3p::ptr-miR-590	MIMAT0004801::MIMAT0004896::MIMAT0006700::MIMAT0008261			+	+					28-JAN-09
4408998	002678	GCUGCGCUUGGAUUUCGUCCCC	hsa-miR-191#	hsa-miR-191*	MIMAT0001618			+						28-JAN-09
4409167	002679	AAUGUUGCUCGGUGAACCCC	rno-miR-409-3P	rno-miR-409-3p	MIMAT0003205					+				28-JAN-09
4408999	002681	ACCAGGAGGCUGAGGCCCCU	hsa-miR-665	hsa-miR-665::ptr-miR-665	MIMAT0004952::MIMAT0008312			+						28-JAN-09
4409136	002687	ACCGACCGUUGACUGUACCUUG	mmu-miR-181A-2#	mmu-miR-181a-2*	MIMAT0005443				+					28-JAN-09
4409000	002695	AGGUGGUCCGUGGCGCGUUCGC	hsa-miR-323-5P	hsa-miR-323-5p::mml-miR-323-5p::mmu-miR-323-5p::rno-miR-323*	MIMAT0004637::MIMAT0004638::MIMAT0004696::MIMAT0006264			+	+	+				28-JAN-09
4409137	002718	GAUGUGUGUGUACAUGUACAUA	mmu-miR-466E-5P	mmu-miR-466e-5p	MIMAT0004879				+					28-JAN-09
4409138	002723	GAUGUGUGUGUACAUGUACAUG	mmu-miR-466B-5P	mmu-miR-466b-5p	MIMAT0004875				+					28-JAN-09
4409005	002740	GGCUACAACACAGGACCCGGGC	hsa-miR-187#	hsa-miR-187*	MIMAT0004561			+						28-JAN-09
4409006	002743	AAAGUGCUUCUCUUUGGUGGGU	hsa-miR-520D-3P	hsa-miR-520d-3p::ptr-miR-520d	MIMAT0002856::MIMAT0008200			+						28-JAN-09
4409009	002752	CCCCACCUCCUCUCUCCUCAG	hsa-miR-1224-3P	hsa-miR-1224-3p::mml-miR-1224*::ptr-miR-1224-3p	MIMAT0005459::MIMAT0005569::MIMAT0005571			+						28-JAN-09
4409010	002753	UCCUCUUCUCCCUCCUCCCAG	hsa-miR-877#	hsa-miR-877*	MIMAT0004950			+						28-JAN-09
4409168	002755	UGAGAACUGAAUUCCAUAGGCUGU	rno-miR-146B	rno-miR-146b	MIMAT0005595					+				28-JAN-09
4409011	002756	UUCUCAAGGAGGUGUCGUUUAU	hsa-miR-513C	hsa-miR-513c	MIMAT0005789			+						28-JAN-09
4409012	002757	UUCACAAGGAGGUGUCAUUUAU	hsa-miR-513B	hsa-miR-513b::mml-miR-513b::pbi-miR-513b::ssy-miR-513b	MIMAT0005759::MIMAT0005767::MIMAT0005785::MIMAT0005788			+						28-JAN-09
4409013	002758	GUGAGGGCAUGCAGGCCUGGAUGGGG	hsa-miR-1226#	hsa-miR-1226*	MIMAT0005576			+						28-JAN-09
4409169	002760	GGCGACCCAUACUUGGUUUCAGU	rno-miR-551B	rno-miR-551b	MIMAT0005596					+				28-JAN-09
4409014	002761	CCUCUUCCCCUUGUCUCUCCAG	hsa-miR-1236	hsa-miR-1236	MIMAT0005591			+						28-JAN-09
4409015	002762	GUGUCUGGGCGGACAGCUGC	hsa-miR-1231	hsa-miR-1231	MIMAT0005586			+						28-JAN-09
4409016	002763	GUGGGCGGGGGCAGGUGUGUG	hsa-miR-1228#	hsa-miR-1228*	MIMAT0005582			+						28-JAN-09
4409017	002764	GUGGGUACGGCCCAGUGGGGGG	hsa-miR-1225-5P	hsa-miR-1225-5p	MIMAT0005572			+						28-JAN-09
4409018	002765	UCCUUCUGCUCCGUCCCCCAG	hsa-miR-1237	hsa-miR-1237::ptr-miR-1237	MIMAT0005592::MIMAT0007969			+						28-JAN-09
4409019	002766	UGAGCCCCUGUGCCGCCCCCAG	hsa-miR-1225-3P	hsa-miR-1225-3p	MIMAT0005573			+						28-JAN-09
4409020	002768	UGAGCCCUGUCCUCCCGCAG	hsa-miR-1233	hsa-miR-1233::ptr-miR-1233	MIMAT0005588::MIMAT0007966			+						28-JAN-09
4409021	002769	CGUGCCACCCUUUUCCCCAG	hsa-miR-1227	hsa-miR-1227	MIMAT0005580			+						28-JAN-09
4409022	002773	UGCAGGACCAAGAUGAGCCCU	hsa-miR-1286	hsa-miR-1286::ptr-miR-1286	MIMAT0005877::MIMAT0008005			+						28-JAN-09
4409140	002774	UGUCUUGUGUGUGCAUGUUCAU	mmu-miR-669E	mmu-miR-669e	MIMAT0005853				+					28-JAN-09
4409023	002775	CAAAGGUAUUUGUGGUUUUUG	hsa-miR-548M	hsa-miR-548m	MIMAT0005917			+						28-JAN-09
4409024	002776	AAGCAUUCUUUCAUUGGUUGG	hsa-miR-1179	hsa-miR-1179::ptr-miR-1179	MIMAT0005824::MIMAT0007948			+						28-JAN-09
4409025	002777	UUGCUCACUGUUCUUCCCUAG	hsa-miR-1178	hsa-miR-1178::ptr-miR-1178	MIMAT0005823::MIMAT0007947			+						28-JAN-09
4409026	002778	UCUGCAGGGUUUGCUUUGAG	hsa-miR-1205	hsa-miR-1205::ptr-miR-1205	MIMAT0005869::MIMAT0007959			+						28-JAN-09
4409027	002779	CUUGGCACCUAGCAAGCACUCA	hsa-miR-1271	hsa-miR-1271::ptr-miR-1271	MIMAT0005796::MIMAT0007992			+						28-JAN-09
4409141	002780	UAUGUGUUCCUGGCUGGCUUGG	mmu-miR-1198	mmu-miR-1198	MIMAT0005859				+					28-JAN-09
4409028	002781	AGCCUGAUUAAACACAUGCUCUGA	hsa-miR-1201	hsa-miR-1201::ptr-miR-1201	MIMAT0005864::MIMAT0007955			+						28-JAN-09
4409029	002782	GGGCGACAAAGCAAGACUCUUUCUU	hsa-miR-1273	hsa-miR-1273::ptr-miR-1273	MIMAT0005926::MIMAT0007994			+						28-JAN-09
4409030	002783	AAAAGUAAUUGCGGUCUUUGGU	hsa-miR-548J	hsa-miR-548j	MIMAT0005875			+						28-JAN-09
4409031	002784	AUGGUACCCUGGCAUACUGAGU	hsa-miR-1263	hsa-miR-1263::ptr-miR-1263	MIMAT0005915::MIMAT0007987			+						28-JAN-09
4409032	002785	UGUGAGGUUGGCAUUGUUGUCU	hsa-miR-1294	hsa-miR-1294::ptr-miR-1294	MIMAT0005884::MIMAT0008013			+						28-JAN-09
4409033	002786	UCAAAACUGAGGGGCAUUUUCU	hsa-miR-1323	hsa-miR-1323::ptr-miR-1323	MIMAT0005795::MIMAT0008028			+						28-JAN-09
4409035	002788	GAUGAUGCUGCUGAUGCUG	hsa-miR-1322	hsa-miR-1322::ptr-miR-1322	MIMAT0005953::MIMAT0008027			+						28-JAN-09
4409036	002789	CUGGACUGAGCCGUGCUACUGG	hsa-miR-1269	hsa-miR-1269	MIMAT0005923			+						28-JAN-09
4409037	002790	CAGGAUGUGGUCAAGUGUUGUU	hsa-miR-1265	hsa-miR-1265::ptr-miR-1265	MIMAT0005918::MIMAT0007989			+						28-JAN-09
4409038	002791	AAGUAGUUGGUUUGUAUGAGAUGGUU	hsa-miR-1244	hsa-miR-1244::ptr-miR-1244	MIMAT0005896::MIMAT0007970			+						28-JAN-09
4409039	002792	UUUAGAGACGGGGUCUUGCUCU	hsa-miR-1303	hsa-miR-1303::ptr-miR-1303	MIMAT0005891::MIMAT0008022			+						28-JAN-09
4409142	002793	GAAUGAGUAACUGCUAGAUCCU	mmu-miR-1194	mmu-miR-1194	MIMAT0005852				+					28-JAN-09
4409143	002794	UAGGUCACCCGUUUUACUAUC	mmu-miR-1193	mmu-miR-1193	MIMAT0005851				+					28-JAN-09
4409144	002795	UGCAUAUACACACAUGCAUAC	mmu-miR-669I	mmu-miR-669i	MIMAT0005840				+					28-JAN-09
4409040	002796	AUAUAUGAUGACUUAGCUUUU	hsa-miR-1259	hsa-miR-1259::ptr-miR-1259	MIMAT0005910::MIMAT0007983			+						28-JAN-09
4409041	002797	UAAUUGCUUCCAUGUUU	hsa-miR-302F	hsa-miR-302f::ptr-miR-302f	MIMAT0005932::MIMAT0008091			+						28-JAN-09
4409042	002798	UAGCAAAAACUGCAGUUACUUU	hsa-miR-548P	hsa-miR-548p::ptr-miR-548p	MIMAT0005934::MIMAT0008228			+						28-JAN-09
4409043	002799	CAAGUCUUAUUUGAGCACCUGUU	hsa-miR-1264	hsa-miR-1264::ptr-miR-1264	MIMAT0005791::MIMAT0007988			+						28-JAN-09
4409044	002800	AGAGGAUACCCUUUGUAUGUU	hsa-miR-1185	hsa-miR-1185::ptr-miR-1185	MIMAT0005798::MIMAT0007953			+						28-JAN-09
4409045	002801	CGGAUGAGCAAAGAAAGUGGUU	hsa-miR-1255B	hsa-miR-1255b::ptr-miR-1255b	MIMAT0005945::MIMAT0007980			+						28-JAN-09
4409046	002802	UAAGUGCUUCCAUGCUU	hsa-miR-302E	hsa-miR-302e::ptr-miR-302e	MIMAT0005931::MIMAT0008090			+						28-JAN-09
4409047	002803	UCGUUUGCCUUUUUCUGCUU	hsa-miR-1282	hsa-miR-1282::ptr-miR-1282	MIMAT0005940::MIMAT0008001			+						28-JAN-09
4409145	002804	UAUAAAUACAUGCACACAUAUU	mmu-miR-466L	mmu-miR-466l	MIMAT0005830				+					28-JAN-09
4409048	002805	AGGAUGAGCAAAGAAAGUAGAUU	hsa-miR-1255A	hsa-miR-1255a	MIMAT0005906			+						28-JAN-09
4409146	002806	AAACAAACAAACAGACCAAAUU	mmu-miR-1192	mmu-miR-1192	MIMAT0005850				+					28-JAN-09
4409049	002807	CUGGAGAUAUGGAAGAGCUGUGU	hsa-miR-1270	hsa-miR-1270	MIMAT0005924			+						28-JAN-09
4409147	002808	ACUUGUGUGUGCAUGUAUAUGU	mmu-miR-669D	mmu-miR-669d	MIMAT0005833				+					28-JAN-09
4409148	002809	AUAAGUGUGUGCAUGUAUAUGU	mmu-miR-467H	mmu-miR-467h	MIMAT0005855				+					28-JAN-09
4409050	002810	UAGGACACAUGGUCUACUUCU	hsa-miR-1197	hsa-miR-1197::mmu-miR-1197::ptr-miR-1197	MIMAT0005858::MIMAT0005955::MIMAT0007954			+	+					28-JAN-09
4409149	002811	UAUACAUACACACACAUAUAU	mmu-miR-467G	mmu-miR-467g	MIMAT0005854				+					28-JAN-09
4409051	002812	CAGGGAGGUGAAUGUGAU	hsa-miR-1321	hsa-miR-1321	MIMAT0005952			+						28-JAN-09
4409150	002813	UGCAUUGUAUGUGUUGACAUGAU	mmu-miR-669G	mmu-miR-669g	MIMAT0005832				+					28-JAN-09
4409052	002814	UGAGGCAGUAGAUUGAAU	hsa-miR-1827	hsa-miR-1827	MIMAT0006767			+						28-JAN-09
4409053	002815	CCAGACAGAAUUCUAUGCACUUUC	hsa-miR-1324	hsa-miR-1324::ptr-miR-1324	MIMAT0005956::MIMAT0008029			+						28-JAN-09
4409054	002816	AAAAGUAAUCGCGGUUUUUGUC	hsa-miR-548H	hsa-miR-548h::ptr-miR-548h	MIMAT0005928::MIMAT0008222			+						28-JAN-09
4409151	002817	UGUGUGCAUGUGCAUGUGUGUAA	mmu-miR-466J	mmu-miR-466j	MIMAT0005848				+					28-JAN-09
4409055	002818	AGCCUGGAAGCUGGAGCCUGCAGU	hsa-miR-1254	hsa-miR-1254::ptr-miR-1254	MIMAT0005905::MIMAT0007979			+						28-JAN-09
4409056	002819	AAAAGUACUUGCGGAUUUUGCU	hsa-miR-548K	hsa-miR-548k::ptr-miR-548k	MIMAT0005882::MIMAT0008225			+						28-JAN-09
4409057	002820	ACUCUAGCUGCCAAAGGCGCU	hsa-miR-1251	hsa-miR-1251::ptr-miR-1251	MIMAT0005903::MIMAT0007977			+						28-JAN-09
4409058	002822	UCUGGGCAACAAAGUGAGACCU	hsa-miR-1285	hsa-miR-1285::ptr-miR-1285	MIMAT0005876::MIMAT0008004			+						28-JAN-09
4409059	002823	AAGUGAUCUAAAGGCCUACAU	hsa-miR-1245	hsa-miR-1245::ptr-miR-1245	MIMAT0005897::MIMAT0007971			+						28-JAN-09
4409060	002824	UGGGAACGGGUUCCGGCAGACGCUG	hsa-miR-1292	hsa-miR-1292::ptr-miR-1292	MIMAT0005943::MIMAT0008011			+						28-JAN-09
4409152	002825	GAGUGCUGGAAUUAAAGGCAUG	mmu-miR-1186	mmu-miR-1186	MIMAT0005836				+					28-JAN-09
4409061	002826	UCAGCUGGCCCUCAUUUC	hsa-miR-1207-3P	hsa-miR-1207-3p::ptr-miR-1207	MIMAT0005872::MIMAT0007961			+						28-JAN-09
4409062	002827	UUGCAGCUGCCUGGGAGUGACUUC	hsa-miR-1301	hsa-miR-1301	MIMAT0005797			+						28-JAN-09
4409063	002828	UGCUGGAUCAGUGGUUCGAGUC	hsa-miR-1287	hsa-miR-1287	MIMAT0005878			+						28-JAN-09
4409064	002829	CUCCUGAGCCAUUCUGAGCCUC	hsa-miR-1200	hsa-miR-1200	MIMAT0005863			+						28-JAN-09
4409065	002830	GAGGGUCUUGGGAGGGAUGUGAC	hsa-miR-1182	hsa-miR-1182::ptr-miR-1182	MIMAT0005827::MIMAT0007950			+						28-JAN-09
4409066	002832	UGGACUGCCCUGAUCUGGAGA	hsa-miR-1288	hsa-miR-1288::ptr-miR-1288	MIMAT0005942::MIMAT0008006			+						28-JAN-09
4409153	002834	CAUAUACAUACACACACACGUAU	mmu-miR-669F	mmu-miR-669f	MIMAT0005839				+					28-JAN-09
4409067	002835	UCCCACCGCUGCCACCC	hsa-miR-1280	hsa-miR-1280::ptr-miR-1280	MIMAT0005946::MIMAT0007999			+						28-JAN-09
4409068	002838	UGGCCCUGACUGAAGACCAGCAGU	hsa-miR-1291	hsa-miR-1291::ptr-miR-1291	MIMAT0005881::MIMAT0008009			+						28-JAN-09
4409155	002839	UGAGUUCGAGGCCAGCCUGCUCA	mmu-miR-1195	mmu-miR-1195	MIMAT0005856				+					28-JAN-09
4409069	002840	GUGGGGGAGAGGCUGUC	hsa-miR-1275	hsa-miR-1275::ptr-miR-1275	MIMAT0005929::MIMAT0007996			+						28-JAN-09
4409070	002841	CACUGUAGGUGAUGGUGAGAGUGGGCA	hsa-miR-1183	hsa-miR-1183::ptr-miR-1183	MIMAT0005828::MIMAT0007951			+						28-JAN-09
4409071	002842	CCUGCAGCGACUUGAUGGCUUCC	hsa-miR-1184	hsa-miR-1184::ptr-miR-1184	MIMAT0005829::MIMAT0007952			+						28-JAN-09
4409072	002843	UAAAGAGCCCUGUGGAGACA	hsa-miR-1276	hsa-miR-1276::ptr-miR-1276	MIMAT0005930::MIMAT0007997			+						28-JAN-09
4409073	002844	AAAAGCUGGGUUGAGAGGGCAA	hsa-miR-320B	hsa-miR-320b::ptr-miR-320b	MIMAT0005792::MIMAT0008094			+						28-JAN-09
4409074	002845	GAUGAUGAUGGCAGCAAAUUCUGAAA	hsa-miR-1272	hsa-miR-1272::ptr-miR-1272	MIMAT0005925::MIMAT0007993			+						28-JAN-09
4409075	002847	UUUCCGGCUCGCGUGGGUGUGU	hsa-miR-1180	hsa-miR-1180	MIMAT0005825			+						28-JAN-09
4409077	002850	AGGCAUUGACUUCUCACUAGCU	hsa-miR-1256	hsa-miR-1256::ptr-miR-1256	MIMAT0005907::MIMAT0007981			+						28-JAN-09
4409078	002851	UAGUACUGUGCAUAUCAUCUAU	hsa-miR-1278	hsa-miR-1278	MIMAT0005936			+						28-JAN-09
4409079	002852	AUGGGUGAAUUUGUAGAAGGAU	hsa-miR-1262	hsa-miR-1262::ptr-miR-1262	MIMAT0005914::MIMAT0007986			+						28-JAN-09
4409081	002854	AACUGGAUCAAUUAUAGGAGUG	hsa-miR-1243	hsa-miR-1243	MIMAT0005894			+						28-JAN-09
4409082	002857	GGUGGCCCGGCCGUGCCUGAGG	hsa-miR-663B	hsa-miR-663b::ptr-miR-663b	MIMAT0005867::MIMAT0008310			+						28-JAN-09
4409083	002858	GUGCCAGCUGCAGUGGGGGAG	hsa-miR-1202	hsa-miR-1202::ptr-miR-1202	MIMAT0005865::MIMAT0007956			+						28-JAN-09
4409084	002860	AGAAGGAAAUUGAAUUCAUUUA	hsa-miR-1252	hsa-miR-1252	MIMAT0005944			+						28-JAN-09
4409085	002861	UUCAUUCGGCUGUCCAGAUGUA	hsa-miR-1298	hsa-miR-1298::ptr-miR-1298	MIMAT0005800::MIMAT0008017			+						28-JAN-09
4409086	002862	UUAGGCCGCAGAUCUGGGUGA	hsa-miR-1295	hsa-miR-1295::ptr-miR-1295	MIMAT0005885::MIMAT0008014			+						28-JAN-09
4409087	002863	UGGAUUUUUGGAUCAGGGA	hsa-miR-1290	hsa-miR-1290::ptr-miR-1290	MIMAT0005880::MIMAT0008008			+						28-JAN-09
4409156	002866	UGGUGUGAGGUUGGGCCAGGA	mmu-miR-1188	mmu-miR-1188	MIMAT0005843				+					28-JAN-09
4409089	002867	UUUUCAACUCUAAUGGGAGAGA	hsa-miR-1305	hsa-miR-1305	MIMAT0005893			+						28-JAN-09
4409090	002868	ACGCCCUUCCCCCCCUUCUUCA	hsa-miR-1249	hsa-miR-1249::ptr-miR-1249	MIMAT0005901::MIMAT0007975			+						28-JAN-09
4409092	002870	ACCUUCUUGUAUAAGCACUGUGCUAAA	hsa-miR-1248	hsa-miR-1248::ptr-miR-1248	MIMAT0005900::MIMAT0007974			+						28-JAN-09
4409093	002871	UGGAGUCCAGGAAUCUGCAUUUU	hsa-miR-1289	hsa-miR-1289::ptr-miR-1289	MIMAT0005879::MIMAT0008007			+						28-JAN-09
4409094	002872	UCGUGGCCUGGUCUCCAUUAU	hsa-miR-1204	hsa-miR-1204::ptr-miR-1204	MIMAT0005868::MIMAT0007958			+						28-JAN-09
4409095	002873	AUUGAUCAUCGACACUUCGAACGCAAU	hsa-miR-1826	hsa-miR-1826	MIMAT0006766			+						28-JAN-09
4409096	002874	UUUGAGGCUACAGUGAGAUGUG	hsa-miR-1304	hsa-miR-1304	MIMAT0005892			+						28-JAN-09
4409097	002875	GCAUGGGUGGUUCAGUGG	hsa-miR-1308	hsa-miR-1308	MIMAT0005947			+						28-JAN-09
4409098	002877	CCCGGAGCCAGGAUGCAGCUC	hsa-miR-1203	hsa-miR-1203::ptr-miR-1203	MIMAT0005866::MIMAT0007957			+						28-JAN-09
4409099	002878	UGUUCAUGUAGAUGUUUAAGC	hsa-miR-1206	hsa-miR-1206::ptr-miR-1206	MIMAT0005870::MIMAT0007960			+						28-JAN-09
4409100	002879	AAAACUGUAAUUACUUUUGUAC	hsa-miR-548G	hsa-miR-548g	MIMAT0005912			+						28-JAN-09
4409101	002880	UCACUGUUCAGACAGGCGGA	hsa-miR-1208	hsa-miR-1208::ptr-miR-1208	MIMAT0005873::MIMAT0007962			+						28-JAN-09
4409102	002881	AAAAACUGAGACUACUUUUGCA	hsa-miR-548E	hsa-miR-548e	MIMAT0005874			+						28-JAN-09
4409157	002882	UACAUACUUCUUUACAUUCCA	mmu-miR-1-2-AS	mmu-miR-1-2-as	MIMAT0005835				+					28-JAN-09
4409103	002883	GUCCCUGUUCAGGCGCCA	hsa-miR-1274A	hsa-miR-1274a	MIMAT0005927			+						28-JAN-09
4409104	002884	UCCCUGUUCGGGCGCCA	hsa-miR-1274B	hsa-miR-1274b::ptr-miR-1274b	MIMAT0005938::MIMAT0007995			+						28-JAN-09
4409105	002885	CCUGUUGAAGUGUAAUCCCCA	hsa-miR-1267	hsa-miR-1267::ptr-miR-1267	MIMAT0005921::MIMAT0007991			+						28-JAN-09
4409158	002886	AUAUACACACACACACCUACA	mmu-miR-467F	mmu-miR-467f	MIMAT0005846				+					28-JAN-09
4409106	002887	ACGGUGCUGGAUGUGGCCUUU	hsa-miR-1250	hsa-miR-1250::ptr-miR-1250	MIMAT0005902::MIMAT0007976			+						28-JAN-09
4409107	002888	CAAAAGUAAUUGUGGAUUUUGU	hsa-miR-548N	hsa-miR-548n::ptr-miR-548n	MIMAT0005916::MIMAT0008227			+						28-JAN-09
4409108	002890	UCUACAAAGGAAAGCGCUUUCU	hsa-miR-1283	hsa-miR-1283::ptr-miR-1283	MIMAT0005799::MIMAT0008002			+						28-JAN-09
4409159	002891	UCAGCUGAGGUUCCCCUCUGUC	mmu-miR-1190	mmu-miR-1190	MIMAT0005847				+					28-JAN-09
4409160	002892	CAGUCUUACUAUGUAGCCCUA	mmu-miR-1191	mmu-miR-1191	MIMAT0005849				+					28-JAN-09
4409109	002893	ACCCGUCCCGUUCGUCCCCGGA	hsa-miR-1247	hsa-miR-1247::ptr-miR-1247	MIMAT0005899::MIMAT0007973			+						28-JAN-09
4409110	002894	AGAGAAGAAGAUCAGCCUGCA	hsa-miR-1253	hsa-miR-1253::ptr-miR-1253	MIMAT0005904::MIMAT0007978			+						28-JAN-09
4409111	002895	UCUCGCUGGGGCCUCCA	hsa-miR-720	hsa-miR-720::ptr-miR-720	MIMAT0005954::MIMAT0008316			+						28-JAN-09
4409112	002896	AUCCCACCUCUGCCACCA	hsa-miR-1260	hsa-miR-1260	MIMAT0005911			+						28-JAN-09
4409113	002897	UAUUCAUUUAUCCCCAGCCUACA	hsa-miR-664	hsa-miR-664::ptr-miR-664	MIMAT0005949::MIMAT0008311			+						28-JAN-09
4409161	002898	UAUGCAUAUACACACAUGCACA	mmu-miR-669H-3P	mmu-miR-669h-3p	MIMAT0005842				+					28-JAN-09
4409162	002899	UGCAUAUACUCACAUGCAAACA	mmu-miR-669J	mmu-miR-669j	MIMAT0005838				+					28-JAN-09
4409163	002900	UAUGCAUAUACACGCAUGCAA	mmu-miR-669K	mmu-miR-669k	MIMAT0005831				+					28-JAN-09
4409114	002901	UUGGGACAUACUUAUGCUAAA	hsa-miR-1302	hsa-miR-1302::ptr-miR-1302	MIMAT0005890::MIMAT0008021			+						28-JAN-09
4409115	002902	UUGAGAAGGAGGCUGCUG	hsa-miR-1300	hsa-miR-1300::ptr-miR-1300a	MIMAT0005888::MIMAT0008020			+						28-JAN-09
4409116	002903	UCUAUACAGACCCUGGCUUUUC	hsa-miR-1284	hsa-miR-1284::ptr-miR-1284	MIMAT0005941::MIMAT0008003			+						28-JAN-09
4409117	002904	AAAAGUAUUUGCGGGUUUUGUC	hsa-miR-548L	hsa-miR-548l::ptr-miR-548l	MIMAT0005889::MIMAT0008226			+						28-JAN-09
4409118	002905	UGGGUGGUCUGGAGAUUUGUGC	hsa-miR-1293	hsa-miR-1293::ptr-miR-1293	MIMAT0005883::MIMAT0008012			+						28-JAN-09
4409164	002906	AUGCAUGGGUGUAUAGUUGAGUGC	mmu-miR-669H-5P	mmu-miR-669h-5p	MIMAT0005841				+					28-JAN-09
4409119	002907	UCCAGUGCCCUCCUCUCC	hsa-miR-1825	hsa-miR-1825::ptr-miR-1825	MIMAT0006765::MIMAT0008051			+						28-JAN-09
4409120	002908	UUAGGGCCCUGGCUCCAUCUCC	hsa-miR-1296	hsa-miR-1296::ptr-miR-1296	MIMAT0005794::MIMAT0008015			+						28-JAN-09
4409121	002909	AAAAGUAAUUGCGGAUUUUGCC	hsa-miR-548I	hsa-miR-548i::ptr-miR-548i	MIMAT0005935::MIMAT0008223			+						28-JAN-09
4409122	002910	AGUGAAUGAUGGGUUCUGACC	hsa-miR-1257	hsa-miR-1257	MIMAT0005908			+						28-JAN-09
4409123	002919	UCACACCUGCCUCGCCCCCC	hsa-miR-1228	hsa-miR-1228	MIMAT0005583			+						28-JAN-09
4409124	002925	GACACGGGCGACAGCUGCGGCCC	hsa-miR-602	hsa-miR-602	MIMAT0003270			+						28-JAN-09
4409126	002927	CUUCCUCGUCUGUCUGCCCC	hsa-miR-1238	hsa-miR-1238	MIMAT0005593			+						28-JAN-09
