# Supplementary material for: Characterization of global microRNA expression reveals oncogenic potential of miR-145 in metastatic colorectal cancer
Source: BMC Cancer. 2009 Oct 20;9:374. doi: 10.1186/1471-2407-9-374 (PMC2770572; doi:10.1186/1471-2407-9-374)
Supplement: Additional file 3 — Starfire Probes. Sequences of Starfire probes used for Northern analysis. [file 1471-2407-9-374-S3.XLS]

## Sheet: Sheet1
Sample ID	Chip ID	Stage	Duke's	Age	Sex	Race	Source
1YRNPABK	R38429	I	A	73	F	African	GCI
C109	R38374	I	A	NA	NA	NA	Clinomics
C110	R38392	I	A	NA	NA	NA	Clinomics
C110	R38425	I	A	NA	NA	NA	Clinomics
C113	R38397	I	A	NA	NA	NA	Clinomics
EIBU9AM5	R38391	I	A	61	F	Caucasian	GCI
EIBU9AM5	R38426	I	A	61	F	Caucasian	GCI
IHDNLAKU	R38393	I	A	75	F	Caucasian	GCI
IHDNLAKU	R38424	I	A	75	F	Caucasian	GCI
5CYDKA5B	R38400	II	B	44	M	Caucasian	GCI
ARA7PAQE	R38399	II	B	63	F	Caucasian	GCI
C115	R38405	II	B	NA	NA	NA	Clinomics
C118	R38401	II	B	NA	NA	NA	Clinomics
LAQA6A8Q	R38404	II	B	75	M	Caucasian	GCI
N8KVIA3S	R38398	II	B	71	M	Caucasian	GCI
9S9RNA14	R38375	IIA	B	81	F	Caucasian	GCI
ACGL2AN4	R38376	IIA	B	65	M	Asian	GCI
B7AYIA8V	R38379	IIA	B	36	M	Caucasian	GCI
FNJUHAU3	R38380	IIA	B	74	M	Caucasian	GCI
KDSZBANI	R38365	IIA	B	86	F	Caucasian	GCI
KDSZBANI	R38366	IIA	B	86	F	Caucasian	GCI
KKFKYAIU	R38378	IIA	B	45	M	Asian	GCI
KSH3JALQ	R38410	IIA	B	73	F	Caucasian	GCI
KSH3JALQ	R38417	IIA	B	73	F	Caucasian	GCI
QLKH5A5O	R38395	IIA	B	78	M	Caucasian	GCI
QLKH5A5O	R38422	IIA	B	78	M	Caucasian	GCI
S6TRKAX6	R38394	IIA	B	37	M	Asian	GCI
S6TRKAX6	R38423	IIA	B	37	M	Asian	GCI
TUUKWA2Q	R38377	IIA	B	67	F	Asian	GCI
ZYKTYATN	R38413	IIA	B	74	F	Caucasian	GCI
ZYKTYATN	R38419	IIA	B	74	F	Caucasian	GCI
7NUSVAH3	R38402	III	C	80	F	Caucasian	GCI
8Q9TRAEE	R38403	III	C	69	M	Caucasian	GCI
AJOJHAGP	R38412	III	C	50	F	Asian	GCI
ELMC6A62	R38388	III	C	52	F	Caucasian	GCI
MILO4AF8	R38409	III	C	48	F	Asian	GCI
O3PJWAU4	R38406	III	C	78	F	Caucasian	GCI
POELPAF3	R38408	III	C	48	F	Asian	GCI
VYAEKAJF	R38414	III	C	64	F	Asian	GCI
ZERO1AZP	R38416	III	C	42	F	Asian	GCI
BDGFCAKA	R38387	IIIA	C	60	M	Asian	GCI
HIKQCAAS	R38383	IIIA	C	72	M	Caucasian	GCI
9VMYRAAB	R38386	IIIB	C	28	F	Asian	GCI
B8TMKAN5	R38381	IIIB	C	72	F	Asian	GCI
BLUW6AJB	R38411	IIIB	C	64	F	Caucasian	GCI
BLUW6AJB	R38418	IIIB	C	64	F	Caucasian	GCI
DFVJAACX	R38385	IIIB	C	54	M	Caucasian	GCI
FQFE7A5W	R38371	IIIB	C	69	F	Asian	GCI
FQFE7A5W	R38372	IIIB	C	69	F	Asian	GCI
HQIU5AYO	R38382	IIIB	C	64	M	Caucasian	GCI
NLKEIAE3	R38420	IIIB	C	48	F	Asian	GCI
NLKEIAE3	R38421	IIIB	C	48	F	Asian	GCI
NN29GABN	R38384	IIIB	C	61	M	African	GCI
ZIPBBA2E	R38367	IIIB	C	60	M	Caucasian	GCI
ZIPBBA2E	R38368	IIIB	C	60	M	Caucasian	GCI
IJNQZAQZ	R38369	IV	D	62	F	Caucasian	GCI
IJNQZAQZ	R38370	IV	D	62	F	Caucasian	GCI
ZWM3AKE	R38407	IV	D	32	F	Caucasian	GCI
7NUSVNTN	R38389	NORMAL	NORMAL	80	F	Caucasian	GCI
7NUSVNTN	R38428	NORMAL	NORMAL	80	F	Caucasian	GCI
8Q9TRNVU	R38415	NORMAL	NORMAL	69	M	Caucasian	GCI
AR9A7NL4	R38390	NORMAL	NORMAL	59	F	Caucasian	GCI
AR9A7NL4	R38427	NORMAL	NORMAL	59	F	Caucasian	GCI
ELMC6NHB	R38373	NORMAL	NORMAL	52	F	Caucasian	GCI
MAC = modified Astler-Coller classification, NA = not available
